# Supplementary material for: Molecular Dynamics Simulations of Influenza A Virus NS1 Reveal a Remarkably Stable RNA-Binding Domain Harboring Promising Druggable Pockets
Source: Viruses. 2020 May 14;12(5):537. doi: 10.3390/v12050537 (PMC7290946; doi:10.3390/v12050537)
Supplement: Supplementary file 1 [file viruses-12-00537-s001.zip]

Archive with 7 entries (5 files):
- viruses-784583-for conversion-suppl/
- viruses-784583-for conversion-suppl/pockets_4groups_PDB/
- viruses-784583-for conversion-suppl/pockets_4groups_PDB/FLwt0047-pck_GroupC.pdb
- viruses-784583-for conversion-suppl/pockets_4groups_PDB/FLwt0063-pck_GroupA.pdb
- viruses-784583-for conversion-suppl/pockets_4groups_PDB/FLwt0081_pck_GroupD.pdb
- viruses-784583-for conversion-suppl/pockets_4groups_PDB/FLwt0101-pck_GroupB.pdb
- viruses-784583-for conversion-suppl/viruses-784583_supplementaryData_13mai2020.pdf
