# Supplementary material for: Molecular Dynamics Simulations of Influenza A Virus NS1 Reveal a Remarkably Stable RNA-Binding Domain Harboring Promising Druggable Pockets
Source: Viruses. 2020 May 14;12(5):537. doi: 10.3390/v12050537 (PMC7290946; doi:10.3390/v12050537)
Supplement: Supplementary file 1 [file viruses-12-00537-s001.zip › viruses-784583-for conversion-suppl/pockets_4groups_PDB/FLwt0047-pck_GroupC.pdb]

HEADER 
ATOM    411    N ASP A  29      48.660  76.120  34.810  1.00  0.00           N  
ATOM    412    H ASP A  29      47.770  76.510  35.070  1.00  0.00           H  
ATOM    413   CA ASP A  29      49.510  77.070  34.120  1.00  0.00           C  
ATOM    414   HA ASP A  29      50.520  76.670  33.980  1.00  0.00           H  
ATOM    415   CB ASP A  29      48.910  77.240  32.730  1.00  0.00           C  
ATOM    416  HB1 ASP A  29      48.800  76.270  32.250  1.00  0.00           H  
ATOM    417  HB2 ASP A  29      49.600  77.820  32.140  1.00  0.00           H  
ATOM    418   CG ASP A  29      47.610  78.030  32.640  1.00  0.00           C  
ATOM    419  OD1 ASP A  29      47.340  78.640  31.570  1.00  0.00           O  
ATOM    420  OD2 ASP A  29      46.750  77.890  33.540  1.00  0.00           O  
ATOM    421    C ASP A  29      49.700  78.400  34.830  1.00  0.00           C  
ATOM    422    O ASP A  29      49.030  78.750  35.800  1.00  0.00           O  
ATOM    433    N PRO A  31      49.000  81.520  34.470  1.00  0.00           N  
ATOM    434   CD PRO A  31      49.110  81.260  33.050  1.00  0.00           C  
ATOM    435  HD1 PRO A  31      49.170  80.200  32.840  1.00  0.00           H  
ATOM    436  HD2 PRO A  31      49.990  81.770  32.650  1.00  0.00           H  
ATOM    437   CG PRO A  31      47.840  81.800  32.410  1.00  0.00           C  
ATOM    438  HG1 PRO A  31      47.440  81.110  31.670  1.00  0.00           H  
ATOM    439  HG2 PRO A  31      47.910  82.780  31.940  1.00  0.00           H  
ATOM    440   CB PRO A  31      46.870  81.890  33.570  1.00  0.00           C  
ATOM    441  HB1 PRO A  31      46.360  80.930  33.660  1.00  0.00           H  
ATOM    442  HB2 PRO A  31      46.050  82.610  33.450  1.00  0.00           H  
ATOM    443   CA PRO A  31      47.730  82.130  34.800  1.00  0.00           C  
ATOM    444   HA PRO A  31      47.940  83.190  34.890  1.00  0.00           H  
ATOM    445    C PRO A  31      46.940  81.650  36.010  1.00  0.00           C  
ATOM    446    O PRO A  31      46.410  82.480  36.760  1.00  0.00           O  
ATOM    447    N PHE A  32      46.780  80.340  36.210  1.00  0.00           N  
ATOM    448    H PHE A  32      47.320  79.750  35.590  1.00  0.00           H  
ATOM    449   CA PHE A  32      45.990  79.800  37.290  1.00  0.00           C  
ATOM    450   HA PHE A  32      45.060  80.360  37.420  1.00  0.00           H  
ATOM    451   CB PHE A  32      45.520  78.390  36.950  1.00  0.00           C  
ATOM    452  HB1 PHE A  32      46.370  77.710  36.870  1.00  0.00           H  
ATOM    453  HB2 PHE A  32      45.130  78.450  35.920  1.00  0.00           H  
ATOM    454   CG PHE A  32      44.330  77.920  37.750  1.00  0.00           C  
ATOM    455  CD1 PHE A  32      43.020  78.370  37.540  1.00  0.00           C  
ATOM    456  HD1 PHE A  32      42.830  79.100  36.780  1.00  0.00           H  
ATOM    457  CE1 PHE A  32      41.960  77.800  38.260  1.00  0.00           C  
ATOM    458  HE1 PHE A  32      40.910  78.000  38.090  1.00  0.00           H  
ATOM    459   CZ PHE A  32      42.200  76.640  39.020  1.00  0.00           C  
ATOM    460   HZ PHE A  32      41.320  76.160  39.400  1.00  0.00           H  
ATOM    461  CE2 PHE A  32      43.500  76.210  39.320  1.00  0.00           C  
ATOM    462  HE2 PHE A  32      43.700  75.440  40.040  1.00  0.00           H  
ATOM    463  CD2 PHE A  32      44.540  76.880  38.660  1.00  0.00           C  
ATOM    464  HD2 PHE A  32      45.550  76.550  38.880  1.00  0.00           H  
ATOM    465    C PHE A  32      46.770  79.920  38.600  1.00  0.00           C  
ATOM    466    O PHE A  32      46.240  80.240  39.650  1.00  0.00           O  
ATOM    498    N ARG A  35      46.260  83.300  39.600  1.00  0.00           N  
ATOM    499    H ARG A  35      46.330  82.670  38.810  1.00  0.00           H  
ATOM    500   CA ARG A  35      44.980  83.540  40.250  1.00  0.00           C  
ATOM    501   HA ARG A  35      44.670  84.580  40.300  1.00  0.00           H  
ATOM    502   CB ARG A  35      43.920  82.800  39.450  1.00  0.00           C  
ATOM    503  HB1 ARG A  35      43.090  82.710  40.150  1.00  0.00           H  
ATOM    504  HB2 ARG A  35      44.230  81.760  39.280  1.00  0.00           H  
ATOM    505   CG ARG A  35      43.450  83.510  38.190  1.00  0.00           C  
ATOM    506  HG1 ARG A  35      44.300  83.810  37.580  1.00  0.00           H  
ATOM    507  HG2 ARG A  35      42.890  84.370  38.550  1.00  0.00           H  
ATOM    508   CD ARG A  35      42.500  82.650  37.350  1.00  0.00           C  
ATOM    509  HD1 ARG A  35      42.990  81.690  37.180  1.00  0.00           H  
ATOM    510  HD2 ARG A  35      42.350  83.030  36.350  1.00  0.00           H  
ATOM    511   NE ARG A  35      41.190  82.430  37.960  1.00  0.00           N  
ATOM    512   HE ARG A  35      40.920  83.090  38.670  1.00  0.00           H  
ATOM    513   CZ ARG A  35      40.380  81.450  37.540  1.00  0.00           C  
ATOM    514  NH1 ARG A  35      40.600  80.630  36.500  1.00  0.00           N  
ATOM    515 1HH1 ARG A  35      41.370  80.800  35.880  1.00  0.00           H  
ATOM    516 2HH1 ARG A  35      40.060  79.790  36.360  1.00  0.00           H  
ATOM    517  NH2 ARG A  35      39.220  81.190  38.150  1.00  0.00           N  
ATOM    518 1HH2 ARG A  35      38.830  81.970  38.670  1.00  0.00           H  
ATOM    519 2HH2 ARG A  35      38.670  80.400  37.840  1.00  0.00           H  
ATOM    520    C ARG A  35      45.000  83.160  41.720  1.00  0.00           C  
ATOM    521    O ARG A  35      44.240  83.830  42.430  1.00  0.00           O  
ATOM   3147    N THR B 201      47.400  74.560  30.830  1.00  0.00           N  
ATOM   3148    H THR B 201      47.830  74.310  29.950  1.00  0.00           H  
ATOM   3149   CA THR B 201      46.220  75.380  30.800  1.00  0.00           C  
ATOM   3150   HA THR B 201      46.280  75.980  31.710  1.00  0.00           H  
ATOM   3151   CB THR B 201      46.310  76.440  29.710  1.00  0.00           C  
ATOM   3152   HB THR B 201      47.370  76.620  29.520  1.00  0.00           H  
ATOM   3153  CG2 THR B 201      45.850  75.990  28.320  1.00  0.00           C  
ATOM   3154 1HG2 THR B 201      46.230  76.660  27.550  1.00  0.00           H  
ATOM   3155 2HG2 THR B 201      46.390  75.090  28.050  1.00  0.00           H  
ATOM   3156 3HG2 THR B 201      44.790  75.780  28.190  1.00  0.00           H  
ATOM   3157  OG1 THR B 201      45.510  77.550  30.020  1.00  0.00           O  
ATOM   3158  HG1 THR B 201      46.040  78.200  30.490  1.00  0.00           H  
ATOM   3159    C THR B 201      44.860  74.680  30.790  1.00  0.00           C  
ATOM   3160    O THR B 201      43.920  75.090  31.470  1.00  0.00           O  
ATOM   3188    N SER B 204      43.680  73.700  34.260  1.00  0.00           N  
ATOM   3189    H SER B 204      44.500  73.750  33.660  1.00  0.00           H  
ATOM   3190   CA SER B 204      43.160  74.890  34.900  1.00  0.00           C  
ATOM   3191   HA SER B 204      43.310  74.690  35.960  1.00  0.00           H  
ATOM   3192   CB SER B 204      44.060  76.100  34.650  1.00  0.00           C  
ATOM   3193  HB1 SER B 204      43.770  76.880  35.340  1.00  0.00           H  
ATOM   3194  HB2 SER B 204      43.730  76.440  33.670  1.00  0.00           H  
ATOM   3195   OG SER B 204      45.420  75.800  34.460  1.00  0.00           O  
ATOM   3196   HG SER B 204      45.910  76.610  34.300  1.00  0.00           H  
ATOM   3197    C SER B 204      41.710  75.150  34.540  1.00  0.00           C  
ATOM   3198    O SER B 204      40.860  75.550  35.350  1.00  0.00           O  
ATOM   3199    N PHE B 205      41.360  75.000  33.260  1.00  0.00           N  
ATOM   3200    H PHE B 205      42.090  74.850  32.590  1.00  0.00           H  
ATOM   3201   CA PHE B 205      40.010  75.170  32.730  1.00  0.00           C  
ATOM   3202   HA PHE B 205      39.600  76.150  32.980  1.00  0.00           H  
ATOM   3203   CB PHE B 205      40.140  75.180  31.220  1.00  0.00           C  
ATOM   3204  HB1 PHE B 205      40.620  74.260  30.890  1.00  0.00           H  
ATOM   3205  HB2 PHE B 205      40.680  76.080  30.930  1.00  0.00           H  
ATOM   3206   CG PHE B 205      38.850  75.230  30.430  1.00  0.00           C  
ATOM   3207  CD1 PHE B 205      38.150  76.440  30.430  1.00  0.00           C  
ATOM   3208  HD1 PHE B 205      38.540  77.320  30.920  1.00  0.00           H  
ATOM   3209  CE1 PHE B 205      36.860  76.530  29.890  1.00  0.00           C  
ATOM   3210  HE1 PHE B 205      36.390  77.510  29.870  1.00  0.00           H  
ATOM   3211   CZ PHE B 205      36.340  75.380  29.290  1.00  0.00           C  
ATOM   3212   HZ PHE B 205      35.340  75.380  28.900  1.00  0.00           H  
ATOM   3213  CE2 PHE B 205      37.070  74.190  29.260  1.00  0.00           C  
ATOM   3214  HE2 PHE B 205      36.810  73.250  28.780  1.00  0.00           H  
ATOM   3215  CD2 PHE B 205      38.340  74.070  29.830  1.00  0.00           C  
ATOM   3216  HD2 PHE B 205      38.890  73.150  29.880  1.00  0.00           H  
ATOM   3217    C PHE B 205      39.040  74.080  33.150  1.00  0.00           C  
ATOM   3218    O PHE B 205      37.910  74.390  33.520  1.00  0.00           O  
ATOM   3252    N ASP B 208      38.270  74.220  37.000  1.00  0.00           N  
ATOM   3253    H ASP B 208      39.030  74.290  36.340  1.00  0.00           H  
ATOM   3254   CA ASP B 208      37.410  75.360  37.220  1.00  0.00           C  
ATOM   3255   HA ASP B 208      37.240  75.480  38.290  1.00  0.00           H  
ATOM   3256   CB ASP B 208      38.310  76.520  36.800  1.00  0.00           C  
ATOM   3257  HB1 ASP B 208      38.610  76.590  35.760  1.00  0.00           H  
ATOM   3258  HB2 ASP B 208      39.220  76.420  37.380  1.00  0.00           H  
ATOM   3259   CG ASP B 208      37.840  77.920  37.160  1.00  0.00           C  
ATOM   3260  OD1 ASP B 208      38.260  78.850  36.430  1.00  0.00           O  
ATOM   3261  OD2 ASP B 208      37.270  78.230  38.230  1.00  0.00           O  
ATOM   3262    C ASP B 208      36.000  75.220  36.670  1.00  0.00           C  
ATOM   3263    O ASP B 208      35.100  75.840  37.220  1.00  0.00           O  
ATOM   3314    N TRP B 212      32.790  75.600  38.970  1.00  0.00           N  
ATOM   3315    H TRP B 212      33.390  75.290  38.220  1.00  0.00           H  
ATOM   3316   CA TRP B 212      31.590  76.320  38.620  1.00  0.00           C  
ATOM   3317   HA TRP B 212      31.550  77.280  39.150  1.00  0.00           H  
ATOM   3318   CB TRP B 212      31.630  76.580  37.120  1.00  0.00           C  
ATOM   3319  HB1 TRP B 212      31.900  75.610  36.680  1.00  0.00           H  
ATOM   3320  HB2 TRP B 212      32.480  77.170  36.760  1.00  0.00           H  
ATOM   3321   CG TRP B 212      30.330  76.990  36.510  1.00  0.00           C  
ATOM   3322  CD1 TRP B 212      29.570  77.970  37.030  1.00  0.00           C  
ATOM   3323  HD1 TRP B 212      29.840  78.640  37.840  1.00  0.00           H  
ATOM   3324  NE1 TRP B 212      28.480  78.200  36.220  1.00  0.00           N  
ATOM   3325  HE1 TRP B 212      27.960  79.070  36.200  1.00  0.00           H  
ATOM   3326  CE2 TRP B 212      28.400  77.280  35.200  1.00  0.00           C  
ATOM   3327  CZ2 TRP B 212      27.470  77.090  34.180  1.00  0.00           C  
ATOM   3328  HZ2 TRP B 212      26.620  77.760  34.120  1.00  0.00           H  
ATOM   3329  CH2 TRP B 212      27.590  75.990  33.340  1.00  0.00           C  
ATOM   3330  HH2 TRP B 212      26.760  75.770  32.670  1.00  0.00           H  
ATOM   3331  CZ3 TRP B 212      28.700  75.140  33.460  1.00  0.00           C  
ATOM   3332  HZ3 TRP B 212      28.790  74.340  32.750  1.00  0.00           H  
ATOM   3333  CE3 TRP B 212      29.680  75.460  34.420  1.00  0.00           C  
ATOM   3334  HE3 TRP B 212      30.550  74.820  34.450  1.00  0.00           H  
ATOM   3335  CD2 TRP B 212      29.570  76.490  35.360  1.00  0.00           C  
ATOM   3336    C TRP B 212      30.330  75.550  38.990  1.00  0.00           C  
ATOM   3337    O TRP B 212      29.370  76.110  39.510  1.00  0.00           O  
ATOM   3371    N ARG B 215      29.460  75.530  42.640  1.00  0.00           N  
ATOM   3372    H ARG B 215      30.170  75.510  41.940  1.00  0.00           H  
ATOM   3373   CA ARG B 215      29.020  76.880  42.960  1.00  0.00           C  
ATOM   3374   HA ARG B 215      28.870  76.900  44.050  1.00  0.00           H  
ATOM   3375   CB ARG B 215      30.090  77.920  42.680  1.00  0.00           C  
ATOM   3376  HB1 ARG B 215      29.670  78.890  42.970  1.00  0.00           H  
ATOM   3377  HB2 ARG B 215      30.230  78.030  41.610  1.00  0.00           H  
ATOM   3378   CG ARG B 215      31.490  77.740  43.250  1.00  0.00           C  
ATOM   3379  HG1 ARG B 215      31.820  76.690  43.210  1.00  0.00           H  
ATOM   3380  HG2 ARG B 215      31.560  78.060  44.290  1.00  0.00           H  
ATOM   3381   CD ARG B 215      32.550  78.430  42.400  1.00  0.00           C  
ATOM   3382  HD1 ARG B 215      32.360  78.190  41.350  1.00  0.00           H  
ATOM   3383  HD2 ARG B 215      33.500  77.950  42.670  1.00  0.00           H  
ATOM   3384   NE ARG B 215      32.550  79.870  42.580  1.00  0.00           N  
ATOM   3385   HE ARG B 215      32.220  80.210  43.480  1.00  0.00           H  
ATOM   3386   CZ ARG B 215      33.200  80.690  41.740  1.00  0.00           C  
ATOM   3387  NH1 ARG B 215      33.780  80.290  40.600  1.00  0.00           N  
ATOM   3388 1HH1 ARG B 215      33.970  79.330  40.400  1.00  0.00           H  
ATOM   3389 2HH1 ARG B 215      34.390  80.960  40.160  1.00  0.00           H  
ATOM   3390  NH2 ARG B 215      33.300  81.990  42.010  1.00  0.00           N  
ATOM   3391 1HH2 ARG B 215      32.850  82.320  42.870  1.00  0.00           H  
ATOM   3392 2HH2 ARG B 215      33.850  82.590  41.420  1.00  0.00           H  
ATOM   3393    C ARG B 215      27.660  77.270  42.390  1.00  0.00           C  
ATOM   3394    O ARG B 215      27.000  78.030  43.110  1.00  0.00           O  
ATOM   3652    N LEU B 232      30.500  84.870  41.120  1.00  0.00           N  
ATOM   3653    H LEU B 232      29.800  85.150  41.790  1.00  0.00           H  
ATOM   3654   CA LEU B 232      30.250  83.660  40.340  1.00  0.00           C  
ATOM   3655   HA LEU B 232      31.090  82.980  40.330  1.00  0.00           H  
ATOM   3656   CB LEU B 232      29.060  82.920  40.910  1.00  0.00           C  
ATOM   3657  HB1 LEU B 232      28.180  83.550  40.790  1.00  0.00           H  
ATOM   3658  HB2 LEU B 232      29.170  82.770  41.980  1.00  0.00           H  
ATOM   3659   CG LEU B 232      28.580  81.600  40.310  1.00  0.00           C  
ATOM   3660   HG LEU B 232      28.130  81.840  39.350  1.00  0.00           H  
ATOM   3661  CD1 LEU B 232      29.660  80.580  39.980  1.00  0.00           C  
ATOM   3662 1HD1 LEU B 232      30.320  80.380  40.820  1.00  0.00           H  
ATOM   3663 2HD1 LEU B 232      29.350  79.630  39.560  1.00  0.00           H  
ATOM   3664 3HD1 LEU B 232      30.220  81.170  39.230  1.00  0.00           H  
ATOM   3665  CD2 LEU B 232      27.500  80.890  41.130  1.00  0.00           C  
ATOM   3666 1HD2 LEU B 232      27.030  80.120  40.510  1.00  0.00           H  
ATOM   3667 2HD2 LEU B 232      27.970  80.410  41.990  1.00  0.00           H  
ATOM   3668 3HD2 LEU B 232      26.770  81.600  41.520  1.00  0.00           H  
ATOM   3669    C LEU B 232      29.850  83.990  38.910  1.00  0.00           C  
ATOM   3670    O LEU B 232      30.280  83.390  37.920  1.00  0.00           O  
ATOM   3719    N ASP B 235      33.240  85.150  37.140  1.00  0.00           N  
ATOM   3720    H ASP B 235      32.930  85.250  38.100  1.00  0.00           H  
ATOM   3721   CA ASP B 235      33.970  83.950  36.790  1.00  0.00           C  
ATOM   3722   HA ASP B 235      34.970  84.220  36.430  1.00  0.00           H  
ATOM   3723   CB ASP B 235      34.030  83.120  38.060  1.00  0.00           C  
ATOM   3724  HB1 ASP B 235      34.340  82.130  37.740  1.00  0.00           H  
ATOM   3725  HB2 ASP B 235      33.110  82.980  38.630  1.00  0.00           H  
ATOM   3726   CG ASP B 235      34.970  83.570  39.170  1.00  0.00           C  
ATOM   3727  OD1 ASP B 235      35.150  82.830  40.170  1.00  0.00           O  
ATOM   3728  OD2 ASP B 235      35.480  84.700  39.110  1.00  0.00           O  
ATOM   3729    C ASP B 235      33.300  83.150  35.670  1.00  0.00           C  
ATOM   3730    O ASP B 235      34.040  82.540  34.910  1.00  0.00           O  
ATOM   3731    N GLN B 236      31.980  82.990  35.670  1.00  0.00           N  
ATOM   3732    H GLN B 236      31.440  83.330  36.450  1.00  0.00           H  
ATOM   3733   CA GLN B 236      31.200  82.260  34.690  1.00  0.00           C  
ATOM   3734   HA GLN B 236      31.500  81.220  34.680  1.00  0.00           H  
ATOM   3735   CB GLN B 236      29.720  82.300  35.020  1.00  0.00           C  
ATOM   3736  HB1 GLN B 236      29.230  83.270  35.040  1.00  0.00           H  
ATOM   3737  HB2 GLN B 236      29.610  81.960  36.070  1.00  0.00           H  
ATOM   3738   CG GLN B 236      28.890  81.390  34.130  1.00  0.00           C  
ATOM   3739  HG1 GLN B 236      29.220  80.350  34.130  1.00  0.00           H  
ATOM   3740  HG2 GLN B 236      28.790  81.770  33.110  1.00  0.00           H  
ATOM   3741   CD GLN B 236      27.480  81.410  34.690  1.00  0.00           C  
ATOM   3742  OE1 GLN B 236      27.180  80.740  35.670  1.00  0.00           O  
ATOM   3743  NE2 GLN B 236      26.620  82.350  34.260  1.00  0.00           N  
ATOM   3744 1HE2 GLN B 236      26.760  82.740  33.350  1.00  0.00           H  
ATOM   3745 2HE2 GLN B 236      25.860  82.570  34.890  1.00  0.00           H  
ATOM   3746    C GLN B 236      31.410  82.860  33.300  1.00  0.00           C  
ATOM   3747    O GLN B 236      31.730  82.200  32.310  1.00  0.00           O  
ATOM   3770    N SER B 238      33.960  84.730  32.510  1.00  0.00           N  
ATOM   3771    H SER B 238      33.740  85.040  33.440  1.00  0.00           H  
ATOM   3772   CA SER B 238      35.360  84.410  32.290  1.00  0.00           C  
ATOM   3773   HA SER B 238      35.690  85.100  31.510  1.00  0.00           H  
ATOM   3774   CB SER B 238      36.200  84.700  33.530  1.00  0.00           C  
ATOM   3775  HB1 SER B 238      37.220  84.380  33.380  1.00  0.00           H  
ATOM   3776  HB2 SER B 238      35.770  84.170  34.380  1.00  0.00           H  
ATOM   3777   OG SER B 238      36.070  86.100  33.690  1.00  0.00           O  
ATOM   3778   HG SER B 238      35.260  86.210  34.200  1.00  0.00           H  
ATOM   3779    C SER B 238      35.530  82.980  31.790  1.00  0.00           C  
ATOM   3780    O SER B 238      36.310  82.850  30.840  1.00  0.00           O  
ATOM   3781    N LEU B 239      34.800  82.020  32.340  1.00  0.00           N  
ATOM   3782    H LEU B 239      34.220  82.240  33.140  1.00  0.00           H  
ATOM   3783   CA LEU B 239      34.860  80.620  31.920  1.00  0.00           C  
ATOM   3784   HA LEU B 239      35.930  80.410  31.940  1.00  0.00           H  
ATOM   3785   CB LEU B 239      34.080  79.900  33.000  1.00  0.00           C  
ATOM   3786  HB1 LEU B 239      33.060  80.280  32.910  1.00  0.00           H  
ATOM   3787  HB2 LEU B 239      34.390  80.310  33.960  1.00  0.00           H  
ATOM   3788   CG LEU B 239      34.070  78.390  32.810  1.00  0.00           C  
ATOM   3789   HG LEU B 239      33.680  78.100  31.840  1.00  0.00           H  
ATOM   3790  CD1 LEU B 239      35.460  77.790  32.970  1.00  0.00           C  
ATOM   3791 1HD1 LEU B 239      36.030  78.190  32.140  1.00  0.00           H  
ATOM   3792 2HD1 LEU B 239      35.830  78.010  33.980  1.00  0.00           H  
ATOM   3793 3HD1 LEU B 239      35.270  76.730  32.850  1.00  0.00           H  
ATOM   3794  CD2 LEU B 239      33.110  77.850  33.870  1.00  0.00           C  
ATOM   3795 1HD2 LEU B 239      33.170  76.750  33.820  1.00  0.00           H  
ATOM   3796 2HD2 LEU B 239      33.440  78.150  34.870  1.00  0.00           H  
ATOM   3797 3HD2 LEU B 239      32.140  78.320  33.800  1.00  0.00           H  
ATOM   3798    C LEU B 239      34.330  80.340  30.530  1.00  0.00           C  
ATOM   3799    O LEU B 239      34.980  79.660  29.760  1.00  0.00           O  
ATOM   3831    N ARG B 242      36.920  81.760  28.170  1.00  0.00           N  
ATOM   3832    H ARG B 242      36.430  81.800  29.050  1.00  0.00           H  
ATOM   3833   CA ARG B 242      37.990  80.790  28.070  1.00  0.00           C  
ATOM   3834   HA ARG B 242      38.780  81.270  27.490  1.00  0.00           H  
ATOM   3835   CB ARG B 242      38.440  80.370  29.480  1.00  0.00           C  
ATOM   3836  HB1 ARG B 242      37.680  79.720  29.910  1.00  0.00           H  
ATOM   3837  HB2 ARG B 242      38.440  81.290  30.070  1.00  0.00           H  
ATOM   3838   CG ARG B 242      39.790  79.670  29.490  1.00  0.00           C  
ATOM   3839  HG1 ARG B 242      39.570  78.620  29.320  1.00  0.00           H  
ATOM   3840  HG2 ARG B 242      40.190  79.920  30.460  1.00  0.00           H  
ATOM   3841   CD ARG B 242      40.780  80.240  28.480  1.00  0.00           C  
ATOM   3842  HD1 ARG B 242      40.750  81.320  28.290  1.00  0.00           H  
ATOM   3843  HD2 ARG B 242      40.510  79.720  27.560  1.00  0.00           H  
ATOM   3844   NE ARG B 242      42.140  79.770  28.780  1.00  0.00           N  
ATOM   3845   HE ARG B 242      42.320  79.320  29.670  1.00  0.00           H  
ATOM   3846   CZ ARG B 242      43.230  80.000  28.040  1.00  0.00           C  
ATOM   3847  NH1 ARG B 242      43.090  80.530  26.820  1.00  0.00           N  
ATOM   3848 1HH1 ARG B 242      42.260  81.050  26.600  1.00  0.00           H  
ATOM   3849 2HH1 ARG B 242      43.980  80.750  26.390  1.00  0.00           H  
ATOM   3850  NH2 ARG B 242      44.440  79.650  28.480  1.00  0.00           N  
ATOM   3851 1HH2 ARG B 242      44.540  78.980  29.240  1.00  0.00           H  
ATOM   3852 2HH2 ARG B 242      45.240  79.810  27.900  1.00  0.00           H  
ATOM   3853    C ARG B 242      37.640  79.610  27.180  1.00  0.00           C  
ATOM   3854    O ARG B 242      38.340  79.170  26.280  1.00  0.00           O  
END
