# Supplementary material for: Molecular Dynamics Simulations of Influenza A Virus NS1 Reveal a Remarkably Stable RNA-Binding Domain Harboring Promising Druggable Pockets
Source: Viruses. 2020 May 14;12(5):537. doi: 10.3390/v12050537 (PMC7290946; doi:10.3390/v12050537)
Supplement: Supplementary file 1 [file viruses-12-00537-s001.zip › viruses-784583-for conversion-suppl/pockets_4groups_PDB/FLwt0063-pck_GroupA.pdb]

HEADER 
ATOM    122    N ASP A  12      33.370  78.970  49.250  1.00  0.00           N  
ATOM    123    H ASP A  12      32.540  79.400  49.640  1.00  0.00           H  
ATOM    124   CA ASP A  12      34.360  79.790  48.590  1.00  0.00           C  
ATOM    125   HA ASP A  12      34.460  79.450  47.550  1.00  0.00           H  
ATOM    126   CB ASP A  12      33.930  81.260  48.630  1.00  0.00           C  
ATOM    127  HB1 ASP A  12      34.040  81.810  49.560  1.00  0.00           H  
ATOM    128  HB2 ASP A  12      32.840  81.340  48.520  1.00  0.00           H  
ATOM    129   CG ASP A  12      34.610  82.100  47.560  1.00  0.00           C  
ATOM    130  OD1 ASP A  12      34.930  81.620  46.460  1.00  0.00           O  
ATOM    131  OD2 ASP A  12      34.570  83.340  47.710  1.00  0.00           O  
ATOM    132    C ASP A  12      35.700  79.640  49.300  1.00  0.00           C  
ATOM    133    O ASP A  12      36.770  79.640  48.690  1.00  0.00           O  
ATOM    165    N LEU A  15      37.050  75.800  48.430  1.00  0.00           N  
ATOM    166    H LEU A  15      36.290  76.420  48.650  1.00  0.00           H  
ATOM    167   CA LEU A  15      37.510  75.700  47.060  1.00  0.00           C  
ATOM    168   HA LEU A  15      37.800  74.670  46.920  1.00  0.00           H  
ATOM    169   CB LEU A  15      36.450  76.180  46.070  1.00  0.00           C  
ATOM    170  HB1 LEU A  15      36.860  76.120  45.060  1.00  0.00           H  
ATOM    171  HB2 LEU A  15      36.270  77.250  46.220  1.00  0.00           H  
ATOM    172   CG LEU A  15      35.010  75.670  46.120  1.00  0.00           C  
ATOM    173   HG LEU A  15      34.530  76.200  46.930  1.00  0.00           H  
ATOM    174  CD1 LEU A  15      34.290  75.930  44.800  1.00  0.00           C  
ATOM    175 1HD1 LEU A  15      34.540  76.920  44.420  1.00  0.00           H  
ATOM    176 2HD1 LEU A  15      34.460  75.150  44.060  1.00  0.00           H  
ATOM    177 3HD1 LEU A  15      33.210  75.900  44.920  1.00  0.00           H  
ATOM    178  CD2 LEU A  15      34.780  74.210  46.520  1.00  0.00           C  
ATOM    179 1HD2 LEU A  15      35.120  74.070  47.550  1.00  0.00           H  
ATOM    180 2HD2 LEU A  15      33.730  73.920  46.460  1.00  0.00           H  
ATOM    181 3HD2 LEU A  15      35.390  73.490  45.990  1.00  0.00           H  
ATOM    182    C LEU A  15      38.820  76.460  46.890  1.00  0.00           C  
ATOM    183    O LEU A  15      39.630  76.040  46.080  1.00  0.00           O  
ATOM    184    N TRP A  16      39.060  77.470  47.750  1.00  0.00           N  
ATOM    185    H TRP A  16      38.390  77.740  48.460  1.00  0.00           H  
ATOM    186   CA TRP A  16      40.340  78.150  47.800  1.00  0.00           C  
ATOM    187   HA TRP A  16      40.710  78.180  46.770  1.00  0.00           H  
ATOM    188   CB TRP A  16      40.190  79.540  48.420  1.00  0.00           C  
ATOM    189  HB1 TRP A  16      39.810  79.460  49.430  1.00  0.00           H  
ATOM    190  HB2 TRP A  16      39.320  79.970  47.920  1.00  0.00           H  
ATOM    191   CG TRP A  16      41.240  80.580  48.230  1.00  0.00           C  
ATOM    192  CD1 TRP A  16      41.310  81.400  47.170  1.00  0.00           C  
ATOM    193  HD1 TRP A  16      40.580  81.530  46.390  1.00  0.00           H  
ATOM    194  NE1 TRP A  16      42.580  81.970  47.190  1.00  0.00           N  
ATOM    195  HE1 TRP A  16      42.860  82.680  46.540  1.00  0.00           H  
ATOM    196  CE2 TRP A  16      43.410  81.410  48.140  1.00  0.00           C  
ATOM    197  CZ2 TRP A  16      44.750  81.550  48.500  1.00  0.00           C  
ATOM    198  HZ2 TRP A  16      45.400  82.190  47.920  1.00  0.00           H  
ATOM    199  CH2 TRP A  16      45.240  80.790  49.570  1.00  0.00           C  
ATOM    200  HH2 TRP A  16      46.280  80.960  49.740  1.00  0.00           H  
ATOM    201  CZ3 TRP A  16      44.380  80.020  50.370  1.00  0.00           C  
ATOM    202  HZ3 TRP A  16      44.760  79.510  51.240  1.00  0.00           H  
ATOM    203  CE3 TRP A  16      43.010  80.020  50.090  1.00  0.00           C  
ATOM    204  HE3 TRP A  16      42.320  79.450  50.710  1.00  0.00           H  
ATOM    205  CD2 TRP A  16      42.530  80.630  48.920  1.00  0.00           C  
ATOM    206    C TRP A  16      41.350  77.210  48.440  1.00  0.00           C  
ATOM    207    O TRP A  16      42.500  77.230  48.020  1.00  0.00           O  
ATOM    241    N ARG A  19      42.200  74.790  45.670  1.00  0.00           N  
ATOM    242    H ARG A  19      41.380  75.270  45.990  1.00  0.00           H  
ATOM    243   CA ARG A  19      43.060  75.600  44.830  1.00  0.00           C  
ATOM    244   HA ARG A  19      43.350  75.080  43.910  1.00  0.00           H  
ATOM    245   CB ARG A  19      42.250  76.840  44.520  1.00  0.00           C  
ATOM    246  HB1 ARG A  19      42.860  77.710  44.260  1.00  0.00           H  
ATOM    247  HB2 ARG A  19      41.700  77.130  45.420  1.00  0.00           H  
ATOM    248   CG ARG A  19      41.360  76.430  43.350  1.00  0.00           C  
ATOM    249  HG1 ARG A  19      40.820  75.520  43.550  1.00  0.00           H  
ATOM    250  HG2 ARG A  19      42.000  76.290  42.480  1.00  0.00           H  
ATOM    251   CD ARG A  19      40.350  77.520  43.020  1.00  0.00           C  
ATOM    252  HD1 ARG A  19      39.810  77.750  43.950  1.00  0.00           H  
ATOM    253  HD2 ARG A  19      39.600  77.210  42.290  1.00  0.00           H  
ATOM    254   NE ARG A  19      41.040  78.750  42.620  1.00  0.00           N  
ATOM    255   HE ARG A  19      41.960  78.640  42.210  1.00  0.00           H  
ATOM    256   CZ ARG A  19      40.510  79.980  42.730  1.00  0.00           C  
ATOM    257  NH1 ARG A  19      39.260  80.150  43.170  1.00  0.00           N  
ATOM    258 1HH1 ARG A  19      38.750  79.360  43.540  1.00  0.00           H  
ATOM    259 2HH1 ARG A  19      38.840  81.060  43.030  1.00  0.00           H  
ATOM    260  NH2 ARG A  19      41.150  81.060  42.250  1.00  0.00           N  
ATOM    261 1HH2 ARG A  19      42.010  80.910  41.750  1.00  0.00           H  
ATOM    262 2HH2 ARG A  19      40.710  81.950  42.360  1.00  0.00           H  
ATOM    263    C ARG A  19      44.380  75.950  45.500  1.00  0.00           C  
ATOM    264    O ARG A  19      45.300  76.190  44.720  1.00  0.00           O  
ATOM    447    N PHE A  32      47.220  81.920  36.850  1.00  0.00           N  
ATOM    448    H PHE A  32      47.660  81.370  36.130  1.00  0.00           H  
ATOM    449   CA PHE A  32      46.270  81.200  37.690  1.00  0.00           C  
ATOM    450   HA PHE A  32      45.270  81.610  37.590  1.00  0.00           H  
ATOM    451   CB PHE A  32      46.110  79.720  37.360  1.00  0.00           C  
ATOM    452  HB1 PHE A  32      46.960  79.140  37.720  1.00  0.00           H  
ATOM    453  HB2 PHE A  32      45.960  79.530  36.300  1.00  0.00           H  
ATOM    454   CG PHE A  32      44.900  79.100  38.000  1.00  0.00           C  
ATOM    455  CD1 PHE A  32      43.610  79.530  37.640  1.00  0.00           C  
ATOM    456  HD1 PHE A  32      43.410  80.490  37.200  1.00  0.00           H  
ATOM    457  CE1 PHE A  32      42.460  78.890  38.110  1.00  0.00           C  
ATOM    458  HE1 PHE A  32      41.470  79.310  37.920  1.00  0.00           H  
ATOM    459   CZ PHE A  32      42.660  77.640  38.710  1.00  0.00           C  
ATOM    460   HZ PHE A  32      41.780  77.140  39.110  1.00  0.00           H  
ATOM    461  CE2 PHE A  32      43.930  77.140  39.000  1.00  0.00           C  
ATOM    462  HE2 PHE A  32      44.090  76.300  39.660  1.00  0.00           H  
ATOM    463  CD2 PHE A  32      45.080  77.870  38.650  1.00  0.00           C  
ATOM    464  HD2 PHE A  32      46.030  77.430  38.880  1.00  0.00           H  
ATOM    465    C PHE A  32      46.500  81.380  39.180  1.00  0.00           C  
ATOM    466    O PHE A  32      45.620  81.390  40.020  1.00  0.00           O  
ATOM    498    N ARG A  35      45.450  85.180  39.650  1.00  0.00           N  
ATOM    499    H ARG A  35      45.850  84.560  38.960  1.00  0.00           H  
ATOM    500   CA ARG A  35      44.060  85.040  40.060  1.00  0.00           C  
ATOM    501   HA ARG A  35      43.510  85.980  39.980  1.00  0.00           H  
ATOM    502   CB ARG A  35      43.410  84.200  38.970  1.00  0.00           C  
ATOM    503  HB1 ARG A  35      43.940  83.240  38.970  1.00  0.00           H  
ATOM    504  HB2 ARG A  35      43.590  84.750  38.050  1.00  0.00           H  
ATOM    505   CG ARG A  35      41.900  84.010  39.100  1.00  0.00           C  
ATOM    506  HG1 ARG A  35      41.430  84.960  39.310  1.00  0.00           H  
ATOM    507  HG2 ARG A  35      41.680  83.290  39.890  1.00  0.00           H  
ATOM    508   CD ARG A  35      41.500  83.340  37.790  1.00  0.00           C  
ATOM    509  HD1 ARG A  35      42.250  82.560  37.630  1.00  0.00           H  
ATOM    510  HD2 ARG A  35      41.570  84.030  36.960  1.00  0.00           H  
ATOM    511   NE ARG A  35      40.160  82.750  37.900  1.00  0.00           N  
ATOM    512   HE ARG A  35      39.570  83.290  38.510  1.00  0.00           H  
ATOM    513   CZ ARG A  35      39.510  81.880  37.100  1.00  0.00           C  
ATOM    514  NH1 ARG A  35      40.150  81.280  36.080  1.00  0.00           N  
ATOM    515 1HH1 ARG A  35      41.080  81.600  35.870  1.00  0.00           H  
ATOM    516 2HH1 ARG A  35      39.640  80.660  35.480  1.00  0.00           H  
ATOM    517  NH2 ARG A  35      38.260  81.560  37.450  1.00  0.00           N  
ATOM    518 1HH2 ARG A  35      37.700  81.840  38.250  1.00  0.00           H  
ATOM    519 2HH2 ARG A  35      37.840  80.860  36.860  1.00  0.00           H  
ATOM    520    C ARG A  35      43.960  84.510  41.480  1.00  0.00           C  
ATOM    521    O ARG A  35      43.260  85.150  42.270  1.00  0.00           O  
ATOM    589    N ASP A  39      41.920  86.070  44.710  1.00  0.00           N  
ATOM    590    H ASP A  39      42.660  85.480  44.350  1.00  0.00           H  
ATOM    591   CA ASP A  39      40.790  85.370  45.300  1.00  0.00           C  
ATOM    592   HA ASP A  39      39.900  86.010  45.290  1.00  0.00           H  
ATOM    593   CB ASP A  39      40.320  84.120  44.560  1.00  0.00           C  
ATOM    594  HB1 ASP A  39      39.470  83.660  45.060  1.00  0.00           H  
ATOM    595  HB2 ASP A  39      41.200  83.500  44.420  1.00  0.00           H  
ATOM    596   CG ASP A  39      39.700  84.350  43.190  1.00  0.00           C  
ATOM    597  OD1 ASP A  39      38.890  85.300  43.140  1.00  0.00           O  
ATOM    598  OD2 ASP A  39      39.950  83.520  42.290  1.00  0.00           O  
ATOM    599    C ASP A  39      41.030  85.120  46.780  1.00  0.00           C  
ATOM    600    O ASP A  39      40.050  84.960  47.500  1.00  0.00           O  
ATOM    640    N SER A  42      39.800  88.860  47.750  1.00  0.00           N  
ATOM    641    H SER A  42      40.360  88.510  46.980  1.00  0.00           H  
ATOM    642   CA SER A  42      38.370  88.650  47.640  1.00  0.00           C  
ATOM    643   HA SER A  42      37.880  89.610  47.770  1.00  0.00           H  
ATOM    644   CB SER A  42      37.840  88.160  46.290  1.00  0.00           C  
ATOM    645  HB1 SER A  42      36.760  88.250  46.440  1.00  0.00           H  
ATOM    646  HB2 SER A  42      38.170  87.150  46.080  1.00  0.00           H  
ATOM    647   OG SER A  42      38.180  89.090  45.280  1.00  0.00           O  
ATOM    648   HG SER A  42      38.230  89.980  45.620  1.00  0.00           H  
ATOM    649    C SER A  42      37.740  87.800  48.740  1.00  0.00           C  
ATOM    650    O SER A  42      36.740  88.200  49.320  1.00  0.00           O  
ATOM    651    N LEU A  43      38.390  86.690  49.040  1.00  0.00           N  
ATOM    652    H LEU A  43      39.170  86.360  48.460  1.00  0.00           H  
ATOM    653   CA LEU A  43      38.020  85.840  50.160  1.00  0.00           C  
ATOM    654   HA LEU A  43      37.000  85.510  49.910  1.00  0.00           H  
ATOM    655   CB LEU A  43      38.830  84.550  50.230  1.00  0.00           C  
ATOM    656  HB1 LEU A  43      39.860  84.850  50.420  1.00  0.00           H  
ATOM    657  HB2 LEU A  43      38.770  84.080  49.260  1.00  0.00           H  
ATOM    658   CG LEU A  43      38.300  83.530  51.250  1.00  0.00           C  
ATOM    659   HG LEU A  43      38.260  83.940  52.250  1.00  0.00           H  
ATOM    660  CD1 LEU A  43      36.930  83.050  50.780  1.00  0.00           C  
ATOM    661 1HD1 LEU A  43      36.490  82.310  51.450  1.00  0.00           H  
ATOM    662 2HD1 LEU A  43      36.220  83.880  50.740  1.00  0.00           H  
ATOM    663 3HD1 LEU A  43      36.960  82.590  49.790  1.00  0.00           H  
ATOM    664  CD2 LEU A  43      39.190  82.290  51.290  1.00  0.00           C  
ATOM    665 1HD2 LEU A  43      38.850  81.550  52.020  1.00  0.00           H  
ATOM    666 2HD2 LEU A  43      39.240  81.930  50.260  1.00  0.00           H  
ATOM    667 3HD2 LEU A  43      40.180  82.490  51.700  1.00  0.00           H  
ATOM    668    C LEU A  43      37.930  86.520  51.510  1.00  0.00           C  
ATOM    669    O LEU A  43      36.890  86.500  52.190  1.00  0.00           O  
ATOM    701    N ARG A  46      34.990  89.190  51.910  1.00  0.00           N  
ATOM    702    H ARG A  46      35.600  88.580  51.390  1.00  0.00           H  
ATOM    703   CA ARG A  46      33.730  88.830  52.530  1.00  0.00           C  
ATOM    704   HA ARG A  46      33.020  89.660  52.590  1.00  0.00           H  
ATOM    705   CB ARG A  46      33.110  87.750  51.640  1.00  0.00           C  
ATOM    706  HB1 ARG A  46      33.190  86.750  52.060  1.00  0.00           H  
ATOM    707  HB2 ARG A  46      33.590  87.810  50.670  1.00  0.00           H  
ATOM    708   CG ARG A  46      31.650  88.170  51.400  1.00  0.00           C  
ATOM    709  HG1 ARG A  46      31.630  89.160  50.950  1.00  0.00           H  
ATOM    710  HG2 ARG A  46      30.960  88.220  52.230  1.00  0.00           H  
ATOM    711   CD ARG A  46      30.980  87.290  50.340  1.00  0.00           C  
ATOM    712  HD1 ARG A  46      30.830  86.300  50.790  1.00  0.00           H  
ATOM    713  HD2 ARG A  46      31.570  87.320  49.440  1.00  0.00           H  
ATOM    714   NE ARG A  46      29.660  87.830  50.040  1.00  0.00           N  
ATOM    715   HE ARG A  46      29.490  88.810  50.190  1.00  0.00           H  
ATOM    716   CZ ARG A  46      28.580  87.120  49.650  1.00  0.00           C  
ATOM    717  NH1 ARG A  46      28.630  85.780  49.490  1.00  0.00           N  
ATOM    718 1HH1 ARG A  46      29.480  85.260  49.640  1.00  0.00           H  
ATOM    719 2HH1 ARG A  46      27.810  85.210  49.410  1.00  0.00           H  
ATOM    720  NH2 ARG A  46      27.410  87.690  49.350  1.00  0.00           N  
ATOM    721 1HH2 ARG A  46      27.350  88.690  49.290  1.00  0.00           H  
ATOM    722 2HH2 ARG A  46      26.790  87.030  48.920  1.00  0.00           H  
ATOM    723    C ARG A  46      33.880  88.480  54.000  1.00  0.00           C  
ATOM    724    O ARG A  46      33.150  88.980  54.850  1.00  0.00           O  
ATOM   3236    N VAL B 207      40.620  72.200  36.240  1.00  0.00           N  
ATOM   3237    H VAL B 207      41.550  72.570  36.020  1.00  0.00           H  
ATOM   3238   CA VAL B 207      40.110  72.380  37.590  1.00  0.00           C  
ATOM   3239   HA VAL B 207      39.610  71.470  37.890  1.00  0.00           H  
ATOM   3240   CB VAL B 207      41.220  72.630  38.600  1.00  0.00           C  
ATOM   3241   HB VAL B 207      41.780  73.510  38.270  1.00  0.00           H  
ATOM   3242  CG1 VAL B 207      40.750  73.040  40.000  1.00  0.00           C  
ATOM   3243 1HG1 VAL B 207      41.560  73.000  40.720  1.00  0.00           H  
ATOM   3244 2HG1 VAL B 207      40.400  74.070  40.000  1.00  0.00           H  
ATOM   3245 3HG1 VAL B 207      39.930  72.420  40.370  1.00  0.00           H  
ATOM   3246  CG2 VAL B 207      42.080  71.380  38.650  1.00  0.00           C  
ATOM   3247 1HG2 VAL B 207      42.670  71.200  37.740  1.00  0.00           H  
ATOM   3248 2HG2 VAL B 207      42.710  71.420  39.540  1.00  0.00           H  
ATOM   3249 3HG2 VAL B 207      41.450  70.500  38.750  1.00  0.00           H  
ATOM   3250    C VAL B 207      39.060  73.490  37.620  1.00  0.00           C  
ATOM   3251    O VAL B 207      38.000  73.300  38.220  1.00  0.00           O  
ATOM   3252    N ASP B 208      39.260  74.600  36.920  1.00  0.00           N  
ATOM   3253    H ASP B 208      40.070  74.720  36.310  1.00  0.00           H  
ATOM   3254   CA ASP B 208      38.320  75.710  36.980  1.00  0.00           C  
ATOM   3255   HA ASP B 208      38.330  75.980  38.030  1.00  0.00           H  
ATOM   3256   CB ASP B 208      38.940  76.950  36.330  1.00  0.00           C  
ATOM   3257  HB1 ASP B 208      38.940  76.720  35.270  1.00  0.00           H  
ATOM   3258  HB2 ASP B 208      39.930  77.070  36.770  1.00  0.00           H  
ATOM   3259   CG ASP B 208      38.200  78.260  36.550  1.00  0.00           C  
ATOM   3260  OD1 ASP B 208      38.090  79.170  35.690  1.00  0.00           O  
ATOM   3261  OD2 ASP B 208      37.750  78.460  37.700  1.00  0.00           O  
ATOM   3262    C ASP B 208      36.900  75.410  36.550  1.00  0.00           C  
ATOM   3263    O ASP B 208      36.030  75.840  37.310  1.00  0.00           O  
ATOM   3295    N LEU B 211      35.250  73.000  39.450  1.00  0.00           N  
ATOM   3296    H LEU B 211      36.190  73.200  39.120  1.00  0.00           H  
ATOM   3297   CA LEU B 211      34.800  73.850  40.530  1.00  0.00           C  
ATOM   3298   HA LEU B 211      34.290  73.290  41.310  1.00  0.00           H  
ATOM   3299   CB LEU B 211      35.940  74.630  41.160  1.00  0.00           C  
ATOM   3300  HB1 LEU B 211      35.440  75.260  41.900  1.00  0.00           H  
ATOM   3301  HB2 LEU B 211      36.260  75.280  40.340  1.00  0.00           H  
ATOM   3302   CG LEU B 211      37.120  73.850  41.740  1.00  0.00           C  
ATOM   3303   HG LEU B 211      37.540  73.330  40.880  1.00  0.00           H  
ATOM   3304  CD1 LEU B 211      38.310  74.690  42.190  1.00  0.00           C  
ATOM   3305 1HD1 LEU B 211      39.200  74.090  42.330  1.00  0.00           H  
ATOM   3306 2HD1 LEU B 211      38.500  75.410  41.380  1.00  0.00           H  
ATOM   3307 3HD1 LEU B 211      38.010  75.270  43.070  1.00  0.00           H  
ATOM   3308  CD2 LEU B 211      36.660  72.930  42.870  1.00  0.00           C  
ATOM   3309 1HD2 LEU B 211      37.500  72.320  43.210  1.00  0.00           H  
ATOM   3310 2HD2 LEU B 211      36.350  73.550  43.690  1.00  0.00           H  
ATOM   3311 3HD2 LEU B 211      35.880  72.260  42.500  1.00  0.00           H  
ATOM   3312    C LEU B 211      33.720  74.840  40.080  1.00  0.00           C  
ATOM   3313    O LEU B 211      32.810  75.140  40.840  1.00  0.00           O  
ATOM   3314    N TRP B 212      33.670  75.310  38.840  1.00  0.00           N  
ATOM   3315    H TRP B 212      34.400  75.100  38.160  1.00  0.00           H  
ATOM   3316   CA TRP B 212      32.540  76.010  38.250  1.00  0.00           C  
ATOM   3317   HA TRP B 212      32.280  76.860  38.870  1.00  0.00           H  
ATOM   3318   CB TRP B 212      32.880  76.680  36.920  1.00  0.00           C  
ATOM   3319  HB1 TRP B 212      33.010  75.880  36.190  1.00  0.00           H  
ATOM   3320  HB2 TRP B 212      33.760  77.310  36.910  1.00  0.00           H  
ATOM   3321   CG TRP B 212      31.740  77.520  36.450  1.00  0.00           C  
ATOM   3322  CD1 TRP B 212      31.690  78.840  36.750  1.00  0.00           C  
ATOM   3323  HD1 TRP B 212      32.480  79.310  37.330  1.00  0.00           H  
ATOM   3324  NE1 TRP B 212      30.610  79.400  36.100  1.00  0.00           N  
ATOM   3325  HE1 TRP B 212      30.380  80.380  36.160  1.00  0.00           H  
ATOM   3326  CE2 TRP B 212      30.100  78.480  35.200  1.00  0.00           C  
ATOM   3327  CZ2 TRP B 212      29.000  78.550  34.350  1.00  0.00           C  
ATOM   3328  HZ2 TRP B 212      28.500  79.490  34.150  1.00  0.00           H  
ATOM   3329  CH2 TRP B 212      28.470  77.410  33.740  1.00  0.00           C  
ATOM   3330  HH2 TRP B 212      27.510  77.490  33.260  1.00  0.00           H  
ATOM   3331  CZ3 TRP B 212      29.080  76.180  34.020  1.00  0.00           C  
ATOM   3332  HZ3 TRP B 212      28.700  75.280  33.530  1.00  0.00           H  
ATOM   3333  CE3 TRP B 212      30.190  76.070  34.870  1.00  0.00           C  
ATOM   3334  HE3 TRP B 212      30.620  75.110  35.070  1.00  0.00           H  
ATOM   3335  CD2 TRP B 212      30.710  77.230  35.470  1.00  0.00           C  
ATOM   3336    C TRP B 212      31.240  75.230  38.210  1.00  0.00           C  
ATOM   3337    O TRP B 212      30.140  75.770  38.370  1.00  0.00           O  
ATOM   3371    N ARG B 215      30.180  74.750  42.210  1.00  0.00           N  
ATOM   3372    H ARG B 215      30.960  74.910  41.580  1.00  0.00           H  
ATOM   3373   CA ARG B 215      29.490  75.990  42.480  1.00  0.00           C  
ATOM   3374   HA ARG B 215      29.390  76.050  43.560  1.00  0.00           H  
ATOM   3375   CB ARG B 215      30.270  77.220  41.990  1.00  0.00           C  
ATOM   3376  HB1 ARG B 215      29.680  78.140  42.090  1.00  0.00           H  
ATOM   3377  HB2 ARG B 215      30.530  77.070  40.940  1.00  0.00           H  
ATOM   3378   CG ARG B 215      31.460  77.400  42.920  1.00  0.00           C  
ATOM   3379  HG1 ARG B 215      31.870  76.430  43.210  1.00  0.00           H  
ATOM   3380  HG2 ARG B 215      31.100  77.840  43.850  1.00  0.00           H  
ATOM   3381   CD ARG B 215      32.560  78.200  42.220  1.00  0.00           C  
ATOM   3382  HD1 ARG B 215      32.950  77.680  41.350  1.00  0.00           H  
ATOM   3383  HD2 ARG B 215      33.410  78.360  42.870  1.00  0.00           H  
ATOM   3384   NE ARG B 215      32.080  79.540  41.890  1.00  0.00           N  
ATOM   3385   HE ARG B 215      31.390  79.940  42.530  1.00  0.00           H  
ATOM   3386   CZ ARG B 215      32.590  80.330  40.940  1.00  0.00           C  
ATOM   3387  NH1 ARG B 215      33.670  80.130  40.170  1.00  0.00           N  
ATOM   3388 1HH1 ARG B 215      34.110  79.220  40.200  1.00  0.00           H  
ATOM   3389 2HH1 ARG B 215      33.990  80.810  39.490  1.00  0.00           H  
ATOM   3390  NH2 ARG B 215      31.970  81.530  40.890  1.00  0.00           N  
ATOM   3391 1HH2 ARG B 215      31.400  81.810  41.660  1.00  0.00           H  
ATOM   3392 2HH2 ARG B 215      32.390  82.150  40.210  1.00  0.00           H  
ATOM   3393    C ARG B 215      28.080  75.910  41.910  1.00  0.00           C  
ATOM   3394    O ARG B 215      27.110  76.330  42.540  1.00  0.00           O  
ATOM   3563    N PRO B 227      24.150  87.430  45.310  1.00  0.00           N  
ATOM   3564   CD PRO B 227      23.750  88.260  46.430  1.00  0.00           C  
ATOM   3565  HD1 PRO B 227      23.740  87.550  47.250  1.00  0.00           H  
ATOM   3566  HD2 PRO B 227      22.750  88.700  46.440  1.00  0.00           H  
ATOM   3567   CG PRO B 227      24.810  89.340  46.560  1.00  0.00           C  
ATOM   3568  HG1 PRO B 227      25.060  89.710  47.570  1.00  0.00           H  
ATOM   3569  HG2 PRO B 227      24.470  90.210  46.000  1.00  0.00           H  
ATOM   3570   CB PRO B 227      26.060  88.860  45.830  1.00  0.00           C  
ATOM   3571  HB1 PRO B 227      26.680  88.310  46.530  1.00  0.00           H  
ATOM   3572  HB2 PRO B 227      26.570  89.690  45.330  1.00  0.00           H  
ATOM   3573   CA PRO B 227      25.420  87.910  44.810  1.00  0.00           C  
ATOM   3574   HA PRO B 227      25.190  88.420  43.880  1.00  0.00           H  
ATOM   3575    C PRO B 227      26.400  86.810  44.480  1.00  0.00           C  
ATOM   3576    O PRO B 227      27.220  86.890  43.560  1.00  0.00           O  
ATOM   3577    N PHE B 228      26.340  85.730  45.250  1.00  0.00           N  
ATOM   3578    H PHE B 228      25.720  85.680  46.050  1.00  0.00           H  
ATOM   3579   CA PHE B 228      27.180  84.570  45.030  1.00  0.00           C  
ATOM   3580   HA PHE B 228      28.170  85.020  44.940  1.00  0.00           H  
ATOM   3581   CB PHE B 228      27.300  83.680  46.270  1.00  0.00           C  
ATOM   3582  HB1 PHE B 228      26.290  83.280  46.410  1.00  0.00           H  
ATOM   3583  HB2 PHE B 228      27.580  84.240  47.160  1.00  0.00           H  
ATOM   3584   CG PHE B 228      28.340  82.600  46.110  1.00  0.00           C  
ATOM   3585  CD1 PHE B 228      29.690  82.840  46.350  1.00  0.00           C  
ATOM   3586  HD1 PHE B 228      29.950  83.800  46.780  1.00  0.00           H  
ATOM   3587  CE1 PHE B 228      30.680  81.870  46.170  1.00  0.00           C  
ATOM   3588  HE1 PHE B 228      31.690  82.150  46.470  1.00  0.00           H  
ATOM   3589   CZ PHE B 228      30.240  80.590  45.840  1.00  0.00           C  
ATOM   3590   HZ PHE B 228      31.010  79.830  45.740  1.00  0.00           H  
ATOM   3591  CE2 PHE B 228      28.900  80.350  45.470  1.00  0.00           C  
ATOM   3592  HE2 PHE B 228      28.590  79.400  45.060  1.00  0.00           H  
ATOM   3593  CD2 PHE B 228      27.930  81.320  45.710  1.00  0.00           C  
ATOM   3594  HD2 PHE B 228      26.920  81.090  45.400  1.00  0.00           H  
ATOM   3595    C PHE B 228      26.840  83.870  43.720  1.00  0.00           C  
ATOM   3596    O PHE B 228      27.730  83.520  42.950  1.00  0.00           O  
ATOM   3628    N ARG B 231      27.780  86.090  40.750  1.00  0.00           N  
ATOM   3629    H ARG B 231      27.440  86.170  41.710  1.00  0.00           H  
ATOM   3630   CA ARG B 231      29.210  85.920  40.660  1.00  0.00           C  
ATOM   3631   HA ARG B 231      29.620  86.790  40.140  1.00  0.00           H  
ATOM   3632   CB ARG B 231      29.890  85.880  42.030  1.00  0.00           C  
ATOM   3633  HB1 ARG B 231      29.630  85.030  42.650  1.00  0.00           H  
ATOM   3634  HB2 ARG B 231      29.490  86.730  42.590  1.00  0.00           H  
ATOM   3635   CG ARG B 231      31.400  86.110  42.120  1.00  0.00           C  
ATOM   3636  HG1 ARG B 231      31.530  87.120  41.760  1.00  0.00           H  
ATOM   3637  HG2 ARG B 231      31.930  85.410  41.480  1.00  0.00           H  
ATOM   3638   CD ARG B 231      31.980  86.060  43.530  1.00  0.00           C  
ATOM   3639  HD1 ARG B 231      31.180  85.560  44.080  1.00  0.00           H  
ATOM   3640  HD2 ARG B 231      32.090  87.000  44.080  1.00  0.00           H  
ATOM   3641   NE ARG B 231      33.160  85.230  43.730  1.00  0.00           N  
ATOM   3642   HE ARG B 231      33.710  84.980  42.920  1.00  0.00           H  
ATOM   3643   CZ ARG B 231      33.560  84.600  44.840  1.00  0.00           C  
ATOM   3644  NH1 ARG B 231      32.960  84.830  46.020  1.00  0.00           N  
ATOM   3645 1HH1 ARG B 231      32.180  85.460  46.070  1.00  0.00           H  
ATOM   3646 2HH1 ARG B 231      33.410  84.350  46.790  1.00  0.00           H  
ATOM   3647  NH2 ARG B 231      34.640  83.810  44.910  1.00  0.00           N  
ATOM   3648 1HH2 ARG B 231      35.270  83.650  44.130  1.00  0.00           H  
ATOM   3649 2HH2 ARG B 231      34.730  83.280  45.750  1.00  0.00           H  
ATOM   3650    C ARG B 231      29.520  84.770  39.730  1.00  0.00           C  
ATOM   3651    O ARG B 231      30.240  84.930  38.740  1.00  0.00           O  
ATOM   3695    N ARG B 234      28.100  85.340  36.160  1.00  0.00           N  
ATOM   3696    H ARG B 234      27.910  85.470  37.150  1.00  0.00           H  
ATOM   3697   CA ARG B 234      29.080  86.230  35.570  1.00  0.00           C  
ATOM   3698   HA ARG B 234      28.630  86.570  34.640  1.00  0.00           H  
ATOM   3699   CB ARG B 234      29.330  87.480  36.400  1.00  0.00           C  
ATOM   3700  HB1 ARG B 234      30.210  88.020  36.050  1.00  0.00           H  
ATOM   3701  HB2 ARG B 234      29.460  87.250  37.460  1.00  0.00           H  
ATOM   3702   CG ARG B 234      28.240  88.480  36.050  1.00  0.00           C  
ATOM   3703  HG1 ARG B 234      27.270  88.130  36.400  1.00  0.00           H  
ATOM   3704  HG2 ARG B 234      28.030  88.510  34.990  1.00  0.00           H  
ATOM   3705   CD ARG B 234      28.540  89.870  36.610  1.00  0.00           C  
ATOM   3706  HD1 ARG B 234      27.820  90.590  36.220  1.00  0.00           H  
ATOM   3707  HD2 ARG B 234      29.520  90.180  36.280  1.00  0.00           H  
ATOM   3708   NE ARG B 234      28.390  89.860  38.070  1.00  0.00           N  
ATOM   3709   HE ARG B 234      27.510  89.520  38.420  1.00  0.00           H  
ATOM   3710   CZ ARG B 234      29.340  90.240  38.940  1.00  0.00           C  
ATOM   3711  NH1 ARG B 234      30.510  90.740  38.530  1.00  0.00           N  
ATOM   3712 1HH1 ARG B 234      30.500  91.030  37.560  1.00  0.00           H  
ATOM   3713 2HH1 ARG B 234      31.170  91.030  39.220  1.00  0.00           H  
ATOM   3714  NH2 ARG B 234      29.200  90.040  40.250  1.00  0.00           N  
ATOM   3715 1HH2 ARG B 234      28.250  89.940  40.560  1.00  0.00           H  
ATOM   3716 2HH2 ARG B 234      29.910  90.370  40.900  1.00  0.00           H  
ATOM   3717    C ARG B 234      30.410  85.590  35.210  1.00  0.00           C  
ATOM   3718    O ARG B 234      30.980  86.040  34.220  1.00  0.00           O  
ATOM   3719    N ASP B 235      30.850  84.530  35.890  1.00  0.00           N  
ATOM   3720    H ASP B 235      30.470  84.310  36.800  1.00  0.00           H  
ATOM   3721   CA ASP B 235      32.010  83.730  35.570  1.00  0.00           C  
ATOM   3722   HA ASP B 235      32.900  84.340  35.350  1.00  0.00           H  
ATOM   3723   CB ASP B 235      32.420  82.790  36.700  1.00  0.00           C  
ATOM   3724  HB1 ASP B 235      33.180  82.200  36.210  1.00  0.00           H  
ATOM   3725  HB2 ASP B 235      31.620  82.110  37.000  1.00  0.00           H  
ATOM   3726   CG ASP B 235      33.000  83.490  37.930  1.00  0.00           C  
ATOM   3727  OD1 ASP B 235      33.420  84.660  37.860  1.00  0.00           O  
ATOM   3728  OD2 ASP B 235      33.320  82.790  38.900  1.00  0.00           O  
ATOM   3729    C ASP B 235      31.890  82.890  34.300  1.00  0.00           C  
ATOM   3730    O ASP B 235      32.940  82.780  33.670  1.00  0.00           O  
END
