# Supplementary material for: Molecular Dynamics Simulations of Influenza A Virus NS1 Reveal a Remarkably Stable RNA-Binding Domain Harboring Promising Druggable Pockets
Source: Viruses. 2020 May 14;12(5):537. doi: 10.3390/v12050537 (PMC7290946; doi:10.3390/v12050537)
Supplement: Supplementary file 1 [file viruses-12-00537-s001.zip › viruses-784583-for conversion-suppl/pockets_4groups_PDB/FLwt0081_pck_GroupD.pdb]

HEADER 
ATOM     17    N THR A   5      23.640  82.690  53.220  1.00  0.00           N  
ATOM     18    H THR A   5      22.980  83.140  53.830  1.00  0.00           H  
ATOM     19   CA THR A   5      24.990  83.190  53.130  1.00  0.00           C  
ATOM     20   HA THR A   5      25.350  83.180  52.100  1.00  0.00           H  
ATOM     21   CB THR A   5      25.000  84.640  53.600  1.00  0.00           C  
ATOM     22   HB THR A   5      26.040  84.990  53.490  1.00  0.00           H  
ATOM     23  CG2 THR A   5      24.020  85.550  52.860  1.00  0.00           C  
ATOM     24 1HG2 THR A   5      23.940  86.480  53.410  1.00  0.00           H  
ATOM     25 2HG2 THR A   5      24.490  85.860  51.930  1.00  0.00           H  
ATOM     26 3HG2 THR A   5      23.010  85.150  52.710  1.00  0.00           H  
ATOM     27  OG1 THR A   5      24.760  84.590  54.980  1.00  0.00           O  
ATOM     28  HG1 THR A   5      24.590  85.470  55.310  1.00  0.00           H  
ATOM     29    C THR A   5      26.080  82.470  53.900  1.00  0.00           C  
ATOM     30    O THR A   5      27.240  82.450  53.480  1.00  0.00           O  
ATOM     58    N SER A   8      26.780  79.170  51.720  1.00  0.00           N  
ATOM     59    H SER A   8      25.870  79.620  51.820  1.00  0.00           H  
ATOM     60   CA SER A   8      27.570  79.830  50.700  1.00  0.00           C  
ATOM     61   HA SER A   8      27.640  79.250  49.780  1.00  0.00           H  
ATOM     62   CB SER A   8      26.900  81.140  50.280  1.00  0.00           C  
ATOM     63  HB1 SER A   8      27.090  81.980  50.940  1.00  0.00           H  
ATOM     64  HB2 SER A   8      25.830  80.990  50.190  1.00  0.00           H  
ATOM     65   OG SER A   8      27.420  81.390  48.990  1.00  0.00           O  
ATOM     66   HG SER A   8      27.000  82.250  48.890  1.00  0.00           H  
ATOM     67    C SER A   8      29.030  80.010  51.110  1.00  0.00           C  
ATOM     68    O SER A   8      29.970  79.720  50.390  1.00  0.00           O  
ATOM     69    N PHE A   9      29.280  80.600  52.290  1.00  0.00           N  
ATOM     70    H PHE A   9      28.550  80.930  52.900  1.00  0.00           H  
ATOM     71   CA PHE A   9      30.640  80.820  52.710  1.00  0.00           C  
ATOM     72   HA PHE A   9      31.240  81.290  51.930  1.00  0.00           H  
ATOM     73   CB PHE A   9      30.650  81.770  53.910  1.00  0.00           C  
ATOM     74  HB1 PHE A   9      30.430  81.140  54.770  1.00  0.00           H  
ATOM     75  HB2 PHE A   9      29.940  82.590  53.760  1.00  0.00           H  
ATOM     76   CG PHE A   9      32.030  82.360  54.160  1.00  0.00           C  
ATOM     77  CD1 PHE A   9      32.660  83.060  53.130  1.00  0.00           C  
ATOM     78  HD1 PHE A   9      32.190  83.140  52.170  1.00  0.00           H  
ATOM     79  CE1 PHE A   9      34.010  83.420  53.250  1.00  0.00           C  
ATOM     80  HE1 PHE A   9      34.530  83.830  52.390  1.00  0.00           H  
ATOM     81   CZ PHE A   9      34.770  83.100  54.380  1.00  0.00           C  
ATOM     82   HZ PHE A   9      35.820  83.320  54.470  1.00  0.00           H  
ATOM     83  CE2 PHE A   9      34.130  82.370  55.390  1.00  0.00           C  
ATOM     84  HE2 PHE A   9      34.650  81.980  56.250  1.00  0.00           H  
ATOM     85  CD2 PHE A   9      32.800  81.940  55.240  1.00  0.00           C  
ATOM     86  HD2 PHE A   9      32.300  81.260  55.920  1.00  0.00           H  
ATOM     87    C PHE A   9      31.420  79.550  53.040  1.00  0.00           C  
ATOM     88    O PHE A   9      32.600  79.410  52.780  1.00  0.00           O  
ATOM    122    N ASP A  12      32.230  77.620  49.680  1.00  0.00           N  
ATOM    123    H ASP A  12      31.480  78.140  50.110  1.00  0.00           H  
ATOM    124   CA ASP A  12      33.180  78.390  48.890  1.00  0.00           C  
ATOM    125   HA ASP A  12      33.210  77.970  47.890  1.00  0.00           H  
ATOM    126   CB ASP A  12      32.720  79.840  48.960  1.00  0.00           C  
ATOM    127  HB1 ASP A  12      32.920  80.290  49.930  1.00  0.00           H  
ATOM    128  HB2 ASP A  12      31.650  79.890  48.800  1.00  0.00           H  
ATOM    129   CG ASP A  12      33.250  80.580  47.730  1.00  0.00           C  
ATOM    130  OD1 ASP A  12      33.780  81.720  47.870  1.00  0.00           O  
ATOM    131  OD2 ASP A  12      33.040  80.150  46.590  1.00  0.00           O  
ATOM    132    C ASP A  12      34.540  78.410  49.580  1.00  0.00           C  
ATOM    133    O ASP A  12      35.520  78.050  48.930  1.00  0.00           O  
ATOM    165    N LEU A  15      35.990  74.980  48.560  1.00  0.00           N  
ATOM    166    H LEU A  15      35.130  75.470  48.770  1.00  0.00           H  
ATOM    167   CA LEU A  15      36.290  74.810  47.160  1.00  0.00           C  
ATOM    168   HA LEU A  15      36.660  73.820  46.930  1.00  0.00           H  
ATOM    169   CB LEU A  15      35.000  74.940  46.350  1.00  0.00           C  
ATOM    170  HB1 LEU A  15      35.290  74.710  45.330  1.00  0.00           H  
ATOM    171  HB2 LEU A  15      34.580  75.940  46.410  1.00  0.00           H  
ATOM    172   CG LEU A  15      33.970  73.890  46.740  1.00  0.00           C  
ATOM    173   HG LEU A  15      33.650  73.940  47.780  1.00  0.00           H  
ATOM    174  CD1 LEU A  15      32.690  74.120  45.920  1.00  0.00           C  
ATOM    175 1HD1 LEU A  15      32.100  74.940  46.320  1.00  0.00           H  
ATOM    176 2HD1 LEU A  15      32.820  74.260  44.850  1.00  0.00           H  
ATOM    177 3HD1 LEU A  15      31.930  73.350  46.010  1.00  0.00           H  
ATOM    178  CD2 LEU A  15      34.490  72.500  46.340  1.00  0.00           C  
ATOM    179 1HD2 LEU A  15      35.410  72.350  46.910  1.00  0.00           H  
ATOM    180 2HD2 LEU A  15      33.760  71.750  46.630  1.00  0.00           H  
ATOM    181 3HD2 LEU A  15      34.530  72.500  45.250  1.00  0.00           H  
ATOM    182    C LEU A  15      37.390  75.780  46.720  1.00  0.00           C  
ATOM    183    O LEU A  15      37.850  75.760  45.580  1.00  0.00           O  
ATOM    184    N TRP A  16      37.870  76.640  47.620  1.00  0.00           N  
ATOM    185    H TRP A  16      37.400  76.620  48.510  1.00  0.00           H  
ATOM    186   CA TRP A  16      39.110  77.370  47.510  1.00  0.00           C  
ATOM    187   HA TRP A  16      39.220  77.340  46.420  1.00  0.00           H  
ATOM    188   CB TRP A  16      39.100  78.820  47.970  1.00  0.00           C  
ATOM    189  HB1 TRP A  16      38.740  78.840  49.000  1.00  0.00           H  
ATOM    190  HB2 TRP A  16      38.450  79.470  47.380  1.00  0.00           H  
ATOM    191   CG TRP A  16      40.410  79.560  48.050  1.00  0.00           C  
ATOM    192  CD1 TRP A  16      40.930  80.350  47.080  1.00  0.00           C  
ATOM    193  HD1 TRP A  16      40.420  80.590  46.150  1.00  0.00           H  
ATOM    194  NE1 TRP A  16      42.170  80.810  47.450  1.00  0.00           N  
ATOM    195  HE1 TRP A  16      42.670  81.470  46.870  1.00  0.00           H  
ATOM    196  CE2 TRP A  16      42.570  80.300  48.670  1.00  0.00           C  
ATOM    197  CZ2 TRP A  16      43.740  80.430  49.440  1.00  0.00           C  
ATOM    198  HZ2 TRP A  16      44.600  80.960  49.070  1.00  0.00           H  
ATOM    199  CH2 TRP A  16      43.820  79.800  50.690  1.00  0.00           C  
ATOM    200  HH2 TRP A  16      44.700  79.870  51.300  1.00  0.00           H  
ATOM    201  CZ3 TRP A  16      42.690  79.150  51.190  1.00  0.00           C  
ATOM    202  HZ3 TRP A  16      42.550  78.750  52.170  1.00  0.00           H  
ATOM    203  CE3 TRP A  16      41.570  78.990  50.350  1.00  0.00           C  
ATOM    204  HE3 TRP A  16      40.740  78.510  50.830  1.00  0.00           H  
ATOM    205  CD2 TRP A  16      41.430  79.560  49.080  1.00  0.00           C  
ATOM    206    C TRP A  16      40.130  76.510  48.230  1.00  0.00           C  
ATOM    207    O TRP A  16      41.250  76.290  47.760  1.00  0.00           O  
ATOM    241    N ARG A  19      41.840  74.060  46.190  1.00  0.00           N  
ATOM    242    H ARG A  19      41.010  74.490  46.560  1.00  0.00           H  
ATOM    243   CA ARG A  19      42.650  74.780  45.230  1.00  0.00           C  
ATOM    244   HA ARG A  19      43.050  74.160  44.430  1.00  0.00           H  
ATOM    245   CB ARG A  19      41.900  75.890  44.520  1.00  0.00           C  
ATOM    246  HB1 ARG A  19      42.520  76.780  44.430  1.00  0.00           H  
ATOM    247  HB2 ARG A  19      41.070  76.210  45.160  1.00  0.00           H  
ATOM    248   CG ARG A  19      41.230  75.450  43.220  1.00  0.00           C  
ATOM    249  HG1 ARG A  19      40.560  74.630  43.450  1.00  0.00           H  
ATOM    250  HG2 ARG A  19      42.070  75.190  42.570  1.00  0.00           H  
ATOM    251   CD ARG A  19      40.390  76.500  42.500  1.00  0.00           C  
ATOM    252  HD1 ARG A  19      39.520  76.680  43.130  1.00  0.00           H  
ATOM    253  HD2 ARG A  19      40.060  76.180  41.510  1.00  0.00           H  
ATOM    254   NE ARG A  19      41.100  77.780  42.330  1.00  0.00           N  
ATOM    255   HE ARG A  19      42.000  77.750  41.870  1.00  0.00           H  
ATOM    256   CZ ARG A  19      40.570  78.990  42.580  1.00  0.00           C  
ATOM    257  NH1 ARG A  19      39.270  79.090  42.900  1.00  0.00           N  
ATOM    258 1HH1 ARG A  19      38.660  78.340  42.630  1.00  0.00           H  
ATOM    259 2HH1 ARG A  19      38.880  79.940  43.280  1.00  0.00           H  
ATOM    260  NH2 ARG A  19      41.370  80.060  42.490  1.00  0.00           N  
ATOM    261 1HH2 ARG A  19      42.340  79.850  42.350  1.00  0.00           H  
ATOM    262 2HH2 ARG A  19      41.070  80.980  42.760  1.00  0.00           H  
ATOM    263    C ARG A  19      43.960  75.270  45.830  1.00  0.00           C  
ATOM    264    O ARG A  19      44.990  75.280  45.160  1.00  0.00           O  
ATOM    447    N PHE A  32      46.720  80.540  37.290  1.00  0.00           N  
ATOM    448    H PHE A  32      47.570  80.100  36.970  1.00  0.00           H  
ATOM    449   CA PHE A  32      46.020  79.840  38.340  1.00  0.00           C  
ATOM    450   HA PHE A  32      45.010  80.210  38.410  1.00  0.00           H  
ATOM    451   CB PHE A  32      45.890  78.340  38.060  1.00  0.00           C  
ATOM    452  HB1 PHE A  32      46.810  77.840  38.340  1.00  0.00           H  
ATOM    453  HB2 PHE A  32      45.710  78.270  36.980  1.00  0.00           H  
ATOM    454   CG PHE A  32      44.690  77.660  38.690  1.00  0.00           C  
ATOM    455  CD1 PHE A  32      43.420  77.980  38.210  1.00  0.00           C  
ATOM    456  HD1 PHE A  32      43.320  78.710  37.430  1.00  0.00           H  
ATOM    457  CE1 PHE A  32      42.270  77.360  38.690  1.00  0.00           C  
ATOM    458  HE1 PHE A  32      41.270  77.480  38.300  1.00  0.00           H  
ATOM    459   CZ PHE A  32      42.510  76.350  39.630  1.00  0.00           C  
ATOM    460   HZ PHE A  32      41.630  75.790  39.910  1.00  0.00           H  
ATOM    461  CE2 PHE A  32      43.770  76.120  40.230  1.00  0.00           C  
ATOM    462  HE2 PHE A  32      43.930  75.320  40.940  1.00  0.00           H  
ATOM    463  CD2 PHE A  32      44.910  76.770  39.750  1.00  0.00           C  
ATOM    464  HD2 PHE A  32      45.920  76.630  40.100  1.00  0.00           H  
ATOM    465    C PHE A  32      46.520  80.130  39.750  1.00  0.00           C  
ATOM    466    O PHE A  32      45.730  80.250  40.690  1.00  0.00           O  
ATOM    498    N ARG A  35      44.920  83.580  40.400  1.00  0.00           N  
ATOM    499    H ARG A  35      45.210  83.200  39.510  1.00  0.00           H  
ATOM    500   CA ARG A  35      43.580  83.390  40.900  1.00  0.00           C  
ATOM    501   HA ARG A  35      43.060  84.350  40.840  1.00  0.00           H  
ATOM    502   CB ARG A  35      42.830  82.510  39.910  1.00  0.00           C  
ATOM    503  HB1 ARG A  35      41.980  82.110  40.470  1.00  0.00           H  
ATOM    504  HB2 ARG A  35      43.410  81.630  39.650  1.00  0.00           H  
ATOM    505   CG ARG A  35      42.270  83.090  38.610  1.00  0.00           C  
ATOM    506  HG1 ARG A  35      43.170  83.490  38.150  1.00  0.00           H  
ATOM    507  HG2 ARG A  35      41.670  83.950  38.870  1.00  0.00           H  
ATOM    508   CD ARG A  35      41.690  82.090  37.610  1.00  0.00           C  
ATOM    509  HD1 ARG A  35      42.510  81.530  37.190  1.00  0.00           H  
ATOM    510  HD2 ARG A  35      41.200  82.710  36.850  1.00  0.00           H  
ATOM    511   NE ARG A  35      40.690  81.250  38.270  1.00  0.00           N  
ATOM    512   HE ARG A  35      40.400  81.600  39.170  1.00  0.00           H  
ATOM    513   CZ ARG A  35      40.010  80.260  37.650  1.00  0.00           C  
ATOM    514  NH1 ARG A  35      40.300  79.790  36.430  1.00  0.00           N  
ATOM    515 1HH1 ARG A  35      41.040  80.220  35.890  1.00  0.00           H  
ATOM    516 2HH1 ARG A  35      39.640  79.250  35.870  1.00  0.00           H  
ATOM    517  NH2 ARG A  35      39.060  79.620  38.330  1.00  0.00           N  
ATOM    518 1HH2 ARG A  35      38.740  79.990  39.220  1.00  0.00           H  
ATOM    519 2HH2 ARG A  35      38.440  78.980  37.860  1.00  0.00           H  
ATOM    520    C ARG A  35      43.490  82.930  42.350  1.00  0.00           C  
ATOM    521    O ARG A  35      42.660  83.420  43.120  1.00  0.00           O  
ATOM    589    N ASP A  39      41.390  85.200  44.780  1.00  0.00           N  
ATOM    590    H ASP A  39      41.990  84.570  44.280  1.00  0.00           H  
ATOM    591   CA ASP A  39      40.240  84.630  45.450  1.00  0.00           C  
ATOM    592   HA ASP A  39      39.260  85.100  45.310  1.00  0.00           H  
ATOM    593   CB ASP A  39      40.090  83.170  45.020  1.00  0.00           C  
ATOM    594  HB1 ASP A  39      39.390  82.720  45.720  1.00  0.00           H  
ATOM    595  HB2 ASP A  39      41.050  82.660  45.040  1.00  0.00           H  
ATOM    596   CG ASP A  39      39.440  83.030  43.640  1.00  0.00           C  
ATOM    597  OD1 ASP A  39      38.310  83.570  43.470  1.00  0.00           O  
ATOM    598  OD2 ASP A  39      39.850  82.180  42.840  1.00  0.00           O  
ATOM    599    C ASP A  39      40.510  84.510  46.940  1.00  0.00           C  
ATOM    600    O ASP A  39      39.540  84.640  47.690  1.00  0.00           O  
ATOM    640    N SER A  42      39.470  87.900  48.240  1.00  0.00           N  
ATOM    641    H SER A  42      39.960  87.490  47.440  1.00  0.00           H  
ATOM    642   CA SER A  42      38.020  87.980  48.180  1.00  0.00           C  
ATOM    643   HA SER A  42      37.760  89.020  48.380  1.00  0.00           H  
ATOM    644   CB SER A  42      37.480  87.670  46.800  1.00  0.00           C  
ATOM    645  HB1 SER A  42      36.410  87.830  46.870  1.00  0.00           H  
ATOM    646  HB2 SER A  42      37.720  86.730  46.300  1.00  0.00           H  
ATOM    647   OG SER A  42      37.930  88.740  46.000  1.00  0.00           O  
ATOM    648   HG SER A  42      37.730  88.620  45.080  1.00  0.00           H  
ATOM    649    C SER A  42      37.400  87.120  49.270  1.00  0.00           C  
ATOM    650    O SER A  42      36.430  87.580  49.870  1.00  0.00           O  
ATOM    651    N LEU A  43      37.880  85.880  49.460  1.00  0.00           N  
ATOM    652    H LEU A  43      38.660  85.610  48.880  1.00  0.00           H  
ATOM    653   CA LEU A  43      37.350  84.950  50.430  1.00  0.00           C  
ATOM    654   HA LEU A  43      36.290  84.900  50.200  1.00  0.00           H  
ATOM    655   CB LEU A  43      38.040  83.590  50.320  1.00  0.00           C  
ATOM    656  HB1 LEU A  43      39.030  83.580  50.760  1.00  0.00           H  
ATOM    657  HB2 LEU A  43      38.100  83.330  49.260  1.00  0.00           H  
ATOM    658   CG LEU A  43      37.400  82.410  51.040  1.00  0.00           C  
ATOM    659   HG LEU A  43      36.950  82.750  51.970  1.00  0.00           H  
ATOM    660  CD1 LEU A  43      36.240  81.810  50.250  1.00  0.00           C  
ATOM    661 1HD1 LEU A  43      36.640  81.010  49.620  1.00  0.00           H  
ATOM    662 2HD1 LEU A  43      35.480  81.350  50.870  1.00  0.00           H  
ATOM    663 3HD1 LEU A  43      35.800  82.470  49.500  1.00  0.00           H  
ATOM    664  CD2 LEU A  43      38.450  81.330  51.290  1.00  0.00           C  
ATOM    665 1HD2 LEU A  43      38.730  80.960  50.290  1.00  0.00           H  
ATOM    666 2HD2 LEU A  43      39.280  81.610  51.940  1.00  0.00           H  
ATOM    667 3HD2 LEU A  43      37.900  80.550  51.820  1.00  0.00           H  
ATOM    668    C LEU A  43      37.400  85.400  51.880  1.00  0.00           C  
ATOM    669    O LEU A  43      36.330  85.450  52.490  1.00  0.00           O  
ATOM    701    N ARG A  46      34.700  88.210  52.340  1.00  0.00           N  
ATOM    702    H ARG A  46      35.250  87.570  51.790  1.00  0.00           H  
ATOM    703   CA ARG A  46      33.420  87.640  52.740  1.00  0.00           C  
ATOM    704   HA ARG A  46      32.590  88.360  52.800  1.00  0.00           H  
ATOM    705   CB ARG A  46      33.060  86.580  51.700  1.00  0.00           C  
ATOM    706  HB1 ARG A  46      33.620  85.660  51.840  1.00  0.00           H  
ATOM    707  HB2 ARG A  46      33.280  86.930  50.690  1.00  0.00           H  
ATOM    708   CG ARG A  46      31.560  86.290  51.730  1.00  0.00           C  
ATOM    709  HG1 ARG A  46      31.380  86.000  52.760  1.00  0.00           H  
ATOM    710  HG2 ARG A  46      31.430  85.550  50.940  1.00  0.00           H  
ATOM    711   CD ARG A  46      30.640  87.470  51.460  1.00  0.00           C  
ATOM    712  HD1 ARG A  46      30.980  87.900  50.510  1.00  0.00           H  
ATOM    713  HD2 ARG A  46      30.770  88.260  52.200  1.00  0.00           H  
ATOM    714   NE ARG A  46      29.220  87.150  51.320  1.00  0.00           N  
ATOM    715   HE ARG A  46      28.890  86.220  51.550  1.00  0.00           H  
ATOM    716   CZ ARG A  46      28.190  87.960  51.060  1.00  0.00           C  
ATOM    717  NH1 ARG A  46      28.340  89.290  51.080  1.00  0.00           N  
ATOM    718 1HH1 ARG A  46      29.220  89.620  51.450  1.00  0.00           H  
ATOM    719 2HH1 ARG A  46      27.540  89.820  50.770  1.00  0.00           H  
ATOM    720  NH2 ARG A  46      26.980  87.440  50.800  1.00  0.00           N  
ATOM    721 1HH2 ARG A  46      26.940  86.430  50.750  1.00  0.00           H  
ATOM    722 2HH2 ARG A  46      26.220  88.080  50.620  1.00  0.00           H  
ATOM    723    C ARG A  46      33.400  87.090  54.150  1.00  0.00           C  
ATOM    724    O ARG A  46      32.510  87.470  54.920  1.00  0.00           O  
ATOM    743    N THR A  49      33.460  90.270  56.480  1.00  0.00           N  
ATOM    744    H THR A  49      33.800  89.720  55.700  1.00  0.00           H  
ATOM    745   CA THR A  49      32.180  90.940  56.420  1.00  0.00           C  
ATOM    746   HA THR A  49      32.290  92.010  56.630  1.00  0.00           H  
ATOM    747   CB THR A  49      31.720  90.990  54.970  1.00  0.00           C  
ATOM    748   HB THR A  49      31.720  89.930  54.710  1.00  0.00           H  
ATOM    749  CG2 THR A  49      30.350  91.580  54.650  1.00  0.00           C  
ATOM    750 1HG2 THR A  49      30.300  92.620  54.960  1.00  0.00           H  
ATOM    751 2HG2 THR A  49      30.360  91.550  53.560  1.00  0.00           H  
ATOM    752 3HG2 THR A  49      29.500  90.980  54.980  1.00  0.00           H  
ATOM    753  OG1 THR A  49      32.720  91.580  54.170  1.00  0.00           O  
ATOM    754  HG1 THR A  49      33.170  90.800  53.830  1.00  0.00           H  
ATOM    755    C THR A  49      31.070  90.260  57.200  1.00  0.00           C  
ATOM    756    O THR A  49      30.230  90.980  57.740  1.00  0.00           O  
ATOM    757    N LEU A  50      31.140  88.920  57.260  1.00  0.00           N  
ATOM    758    H LEU A  50      31.730  88.410  56.630  1.00  0.00           H  
ATOM    759   CA LEU A  50      30.120  88.130  57.910  1.00  0.00           C  
ATOM    760   HA LEU A  50      29.230  88.750  57.940  1.00  0.00           H  
ATOM    761   CB LEU A  50      29.830  86.870  57.090  1.00  0.00           C  
ATOM    762  HB1 LEU A  50      29.380  86.040  57.630  1.00  0.00           H  
ATOM    763  HB2 LEU A  50      30.760  86.430  56.750  1.00  0.00           H  
ATOM    764   CG LEU A  50      28.960  87.230  55.890  1.00  0.00           C  
ATOM    765   HG LEU A  50      29.310  88.140  55.390  1.00  0.00           H  
ATOM    766  CD1 LEU A  50      29.020  86.080  54.890  1.00  0.00           C  
ATOM    767 1HD1 LEU A  50      28.500  86.260  53.960  1.00  0.00           H  
ATOM    768 2HD1 LEU A  50      30.070  85.850  54.670  1.00  0.00           H  
ATOM    769 3HD1 LEU A  50      28.630  85.180  55.360  1.00  0.00           H  
ATOM    770  CD2 LEU A  50      27.490  87.410  56.250  1.00  0.00           C  
ATOM    771 1HD2 LEU A  50      27.150  86.430  56.570  1.00  0.00           H  
ATOM    772 2HD2 LEU A  50      27.330  88.200  56.980  1.00  0.00           H  
ATOM    773 3HD2 LEU A  50      26.950  87.700  55.340  1.00  0.00           H  
ATOM    774    C LEU A  50      30.380  87.960  59.400  1.00  0.00           C  
ATOM    775    O LEU A  50      29.460  88.190  60.190  1.00  0.00           O  
ATOM   3252    N ASP B 208      39.100  73.370  37.190  1.00  0.00           N  
ATOM   3253    H ASP B 208      39.860  73.430  36.520  1.00  0.00           H  
ATOM   3254   CA ASP B 208      38.170  74.480  37.060  1.00  0.00           C  
ATOM   3255   HA ASP B 208      37.870  74.810  38.050  1.00  0.00           H  
ATOM   3256   CB ASP B 208      38.870  75.650  36.360  1.00  0.00           C  
ATOM   3257  HB1 ASP B 208      39.110  75.250  35.370  1.00  0.00           H  
ATOM   3258  HB2 ASP B 208      39.730  75.810  37.000  1.00  0.00           H  
ATOM   3259   CG ASP B 208      38.210  77.020  36.350  1.00  0.00           C  
ATOM   3260  OD1 ASP B 208      37.560  77.390  37.350  1.00  0.00           O  
ATOM   3261  OD2 ASP B 208      38.520  77.810  35.430  1.00  0.00           O  
ATOM   3262    C ASP B 208      36.800  74.060  36.510  1.00  0.00           C  
ATOM   3263    O ASP B 208      35.800  74.440  37.120  1.00  0.00           O  
ATOM   3295    N LEU B 211      35.000  71.920  39.480  1.00  0.00           N  
ATOM   3296    H LEU B 211      35.980  72.000  39.240  1.00  0.00           H  
ATOM   3297   CA LEU B 211      34.560  72.830  40.530  1.00  0.00           C  
ATOM   3298   HA LEU B 211      34.210  72.200  41.340  1.00  0.00           H  
ATOM   3299   CB LEU B 211      35.680  73.800  40.910  1.00  0.00           C  
ATOM   3300  HB1 LEU B 211      35.210  74.480  41.620  1.00  0.00           H  
ATOM   3301  HB2 LEU B 211      36.020  74.440  40.110  1.00  0.00           H  
ATOM   3302   CG LEU B 211      36.920  73.220  41.580  1.00  0.00           C  
ATOM   3303   HG LEU B 211      37.240  72.360  40.980  1.00  0.00           H  
ATOM   3304  CD1 LEU B 211      38.070  74.230  41.520  1.00  0.00           C  
ATOM   3305 1HD1 LEU B 211      37.820  75.190  42.000  1.00  0.00           H  
ATOM   3306 2HD1 LEU B 211      38.750  73.800  42.260  1.00  0.00           H  
ATOM   3307 3HD1 LEU B 211      38.440  74.430  40.520  1.00  0.00           H  
ATOM   3308  CD2 LEU B 211      36.590  72.710  42.980  1.00  0.00           C  
ATOM   3309 1HD2 LEU B 211      37.470  72.180  43.340  1.00  0.00           H  
ATOM   3310 2HD2 LEU B 211      36.390  73.580  43.610  1.00  0.00           H  
ATOM   3311 3HD2 LEU B 211      35.660  72.160  43.010  1.00  0.00           H  
ATOM   3312    C LEU B 211      33.410  73.660  39.980  1.00  0.00           C  
ATOM   3313    O LEU B 211      32.420  73.800  40.700  1.00  0.00           O  
ATOM   3314    N TRP B 212      33.360  74.060  38.710  1.00  0.00           N  
ATOM   3315    H TRP B 212      34.240  74.080  38.190  1.00  0.00           H  
ATOM   3316   CA TRP B 212      32.190  74.710  38.160  1.00  0.00           C  
ATOM   3317   HA TRP B 212      32.030  75.620  38.730  1.00  0.00           H  
ATOM   3318   CB TRP B 212      32.410  75.110  36.710  1.00  0.00           C  
ATOM   3319  HB1 TRP B 212      32.320  74.190  36.130  1.00  0.00           H  
ATOM   3320  HB2 TRP B 212      33.420  75.490  36.550  1.00  0.00           H  
ATOM   3321   CG TRP B 212      31.460  76.180  36.310  1.00  0.00           C  
ATOM   3322  CD1 TRP B 212      31.690  77.500  36.460  1.00  0.00           C  
ATOM   3323  HD1 TRP B 212      32.630  77.930  36.790  1.00  0.00           H  
ATOM   3324  NE1 TRP B 212      30.600  78.230  36.020  1.00  0.00           N  
ATOM   3325  HE1 TRP B 212      30.480  79.210  36.220  1.00  0.00           H  
ATOM   3326  CE2 TRP B 212      29.550  77.400  35.710  1.00  0.00           C  
ATOM   3327  CZ2 TRP B 212      28.250  77.570  35.220  1.00  0.00           C  
ATOM   3328  HZ2 TRP B 212      27.870  78.570  35.050  1.00  0.00           H  
ATOM   3329  CH2 TRP B 212      27.360  76.520  35.020  1.00  0.00           C  
ATOM   3330  HH2 TRP B 212      26.300  76.580  34.810  1.00  0.00           H  
ATOM   3331  CZ3 TRP B 212      27.850  75.210  35.210  1.00  0.00           C  
ATOM   3332  HZ3 TRP B 212      27.170  74.380  35.250  1.00  0.00           H  
ATOM   3333  CE3 TRP B 212      29.170  75.030  35.630  1.00  0.00           C  
ATOM   3334  HE3 TRP B 212      29.450  74.020  35.900  1.00  0.00           H  
ATOM   3335  CD2 TRP B 212      30.080  76.090  35.830  1.00  0.00           C  
ATOM   3336    C TRP B 212      30.910  73.890  38.300  1.00  0.00           C  
ATOM   3337    O TRP B 212      29.900  74.480  38.670  1.00  0.00           O  
ATOM   3371    N ARG B 215      29.690  73.680  41.950  1.00  0.00           N  
ATOM   3372    H ARG B 215      30.440  73.620  41.280  1.00  0.00           H  
ATOM   3373   CA ARG B 215      29.070  74.970  42.140  1.00  0.00           C  
ATOM   3374   HA ARG B 215      28.840  75.120  43.200  1.00  0.00           H  
ATOM   3375   CB ARG B 215      30.040  76.090  41.760  1.00  0.00           C  
ATOM   3376  HB1 ARG B 215      29.560  77.070  41.890  1.00  0.00           H  
ATOM   3377  HB2 ARG B 215      30.290  76.020  40.700  1.00  0.00           H  
ATOM   3378   CG ARG B 215      31.330  76.140  42.560  1.00  0.00           C  
ATOM   3379  HG1 ARG B 215      31.810  75.170  42.770  1.00  0.00           H  
ATOM   3380  HG2 ARG B 215      31.190  76.580  43.540  1.00  0.00           H  
ATOM   3381   CD ARG B 215      32.320  77.070  41.870  1.00  0.00           C  
ATOM   3382  HD1 ARG B 215      32.620  76.610  40.930  1.00  0.00           H  
ATOM   3383  HD2 ARG B 215      33.240  77.080  42.450  1.00  0.00           H  
ATOM   3384   NE ARG B 215      31.860  78.460  41.750  1.00  0.00           N  
ATOM   3385   HE ARG B 215      31.450  78.790  42.620  1.00  0.00           H  
ATOM   3386   CZ ARG B 215      32.260  79.300  40.790  1.00  0.00           C  
ATOM   3387  NH1 ARG B 215      33.090  79.070  39.770  1.00  0.00           N  
ATOM   3388 1HH1 ARG B 215      33.690  78.260  39.720  1.00  0.00           H  
ATOM   3389 2HH1 ARG B 215      33.390  79.870  39.240  1.00  0.00           H  
ATOM   3390  NH2 ARG B 215      31.830  80.570  40.670  1.00  0.00           N  
ATOM   3391 1HH2 ARG B 215      31.200  80.960  41.360  1.00  0.00           H  
ATOM   3392 2HH2 ARG B 215      32.310  81.180  40.030  1.00  0.00           H  
ATOM   3393    C ARG B 215      27.710  75.140  41.470  1.00  0.00           C  
ATOM   3394    O ARG B 215      26.810  75.810  41.980  1.00  0.00           O  
ATOM   3541    N ASP B 225      23.830  82.440  47.880  1.00  0.00           N  
ATOM   3542    H ASP B 225      24.710  82.260  47.410  1.00  0.00           H  
ATOM   3543   CA ASP B 225      23.580  83.830  48.220  1.00  0.00           C  
ATOM   3544   HA ASP B 225      22.510  84.030  48.310  1.00  0.00           H  
ATOM   3545   CB ASP B 225      24.280  84.230  49.510  1.00  0.00           C  
ATOM   3546  HB1 ASP B 225      23.930  83.480  50.200  1.00  0.00           H  
ATOM   3547  HB2 ASP B 225      23.910  85.220  49.800  1.00  0.00           H  
ATOM   3548   CG ASP B 225      25.810  84.250  49.520  1.00  0.00           C  
ATOM   3549  OD1 ASP B 225      26.500  83.900  48.540  1.00  0.00           O  
ATOM   3550  OD2 ASP B 225      26.320  84.830  50.500  1.00  0.00           O  
ATOM   3551    C ASP B 225      24.020  84.640  47.010  1.00  0.00           C  
ATOM   3552    O ASP B 225      24.310  84.070  45.970  1.00  0.00           O  
ATOM   3563    N PRO B 227      26.520  86.970  45.830  1.00  0.00           N  
ATOM   3564   CD PRO B 227      26.760  87.270  47.230  1.00  0.00           C  
ATOM   3565  HD1 PRO B 227      27.020  86.320  47.700  1.00  0.00           H  
ATOM   3566  HD2 PRO B 227      25.970  87.840  47.700  1.00  0.00           H  
ATOM   3567   CG PRO B 227      27.990  88.160  47.160  1.00  0.00           C  
ATOM   3568  HG1 PRO B 227      28.460  88.140  48.140  1.00  0.00           H  
ATOM   3569  HG2 PRO B 227      27.730  89.160  46.810  1.00  0.00           H  
ATOM   3570   CB PRO B 227      28.800  87.590  46.000  1.00  0.00           C  
ATOM   3571  HB1 PRO B 227      29.500  86.810  46.320  1.00  0.00           H  
ATOM   3572  HB2 PRO B 227      29.310  88.360  45.430  1.00  0.00           H  
ATOM   3573   CA PRO B 227      27.770  86.920  45.100  1.00  0.00           C  
ATOM   3574   HA PRO B 227      27.680  87.540  44.200  1.00  0.00           H  
ATOM   3575    C PRO B 227      28.090  85.530  44.570  1.00  0.00           C  
ATOM   3576    O PRO B 227      28.670  85.490  43.490  1.00  0.00           O  
ATOM   3577    N PHE B 228      27.680  84.440  45.240  1.00  0.00           N  
ATOM   3578    H PHE B 228      27.160  84.450  46.110  1.00  0.00           H  
ATOM   3579   CA PHE B 228      27.990  83.100  44.790  1.00  0.00           C  
ATOM   3580   HA PHE B 228      29.080  83.120  44.710  1.00  0.00           H  
ATOM   3581   CB PHE B 228      27.610  82.030  45.810  1.00  0.00           C  
ATOM   3582  HB1 PHE B 228      26.520  81.990  45.800  1.00  0.00           H  
ATOM   3583  HB2 PHE B 228      27.930  82.410  46.790  1.00  0.00           H  
ATOM   3584   CG PHE B 228      28.190  80.670  45.540  1.00  0.00           C  
ATOM   3585  CD1 PHE B 228      29.360  80.290  46.220  1.00  0.00           C  
ATOM   3586  HD1 PHE B 228      29.770  80.950  46.960  1.00  0.00           H  
ATOM   3587  CE1 PHE B 228      29.780  78.960  46.210  1.00  0.00           C  
ATOM   3588  HE1 PHE B 228      30.580  78.650  46.880  1.00  0.00           H  
ATOM   3589   CZ PHE B 228      29.240  78.080  45.260  1.00  0.00           C  
ATOM   3590   HZ PHE B 228      29.570  77.050  45.290  1.00  0.00           H  
ATOM   3591  CE2 PHE B 228      28.170  78.490  44.460  1.00  0.00           C  
ATOM   3592  HE2 PHE B 228      27.800  77.770  43.740  1.00  0.00           H  
ATOM   3593  CD2 PHE B 228      27.600  79.750  44.660  1.00  0.00           C  
ATOM   3594  HD2 PHE B 228      26.820  80.090  44.000  1.00  0.00           H  
ATOM   3595    C PHE B 228      27.460  82.820  43.400  1.00  0.00           C  
ATOM   3596    O PHE B 228      28.100  82.170  42.580  1.00  0.00           O  
ATOM   3628    N ARG B 231      29.040  85.300  40.520  1.00  0.00           N  
ATOM   3629    H ARG B 231      28.670  85.270  41.460  1.00  0.00           H  
ATOM   3630   CA ARG B 231      30.280  84.620  40.220  1.00  0.00           C  
ATOM   3631   HA ARG B 231      30.980  85.240  39.660  1.00  0.00           H  
ATOM   3632   CB ARG B 231      31.040  84.160  41.480  1.00  0.00           C  
ATOM   3633  HB1 ARG B 231      31.840  83.440  41.340  1.00  0.00           H  
ATOM   3634  HB2 ARG B 231      30.350  83.770  42.230  1.00  0.00           H  
ATOM   3635   CG ARG B 231      31.820  85.290  42.140  1.00  0.00           C  
ATOM   3636  HG1 ARG B 231      31.280  86.240  42.240  1.00  0.00           H  
ATOM   3637  HG2 ARG B 231      32.660  85.420  41.460  1.00  0.00           H  
ATOM   3638   CD ARG B 231      32.430  84.870  43.470  1.00  0.00           C  
ATOM   3639  HD1 ARG B 231      31.600  84.660  44.140  1.00  0.00           H  
ATOM   3640  HD2 ARG B 231      33.010  85.700  43.870  1.00  0.00           H  
ATOM   3641   NE ARG B 231      33.250  83.660  43.390  1.00  0.00           N  
ATOM   3642   HE ARG B 231      33.800  83.510  42.560  1.00  0.00           H  
ATOM   3643   CZ ARG B 231      33.220  82.600  44.210  1.00  0.00           C  
ATOM   3644  NH1 ARG B 231      32.450  82.570  45.310  1.00  0.00           N  
ATOM   3645 1HH1 ARG B 231      32.070  83.400  45.750  1.00  0.00           H  
ATOM   3646 2HH1 ARG B 231      32.550  81.770  45.910  1.00  0.00           H  
ATOM   3647  NH2 ARG B 231      33.850  81.460  43.910  1.00  0.00           N  
ATOM   3648 1HH2 ARG B 231      34.500  81.450  43.130  1.00  0.00           H  
ATOM   3649 2HH2 ARG B 231      33.730  80.660  44.520  1.00  0.00           H  
ATOM   3650    C ARG B 231      30.070  83.400  39.340  1.00  0.00           C  
ATOM   3651    O ARG B 231      30.910  83.190  38.480  1.00  0.00           O  
ATOM   3719    N ASP B 235      31.920  83.480  35.600  1.00  0.00           N  
ATOM   3720    H ASP B 235      31.610  83.540  36.560  1.00  0.00           H  
ATOM   3721   CA ASP B 235      32.830  82.400  35.300  1.00  0.00           C  
ATOM   3722   HA ASP B 235      33.800  82.840  35.060  1.00  0.00           H  
ATOM   3723   CB ASP B 235      33.000  81.520  36.530  1.00  0.00           C  
ATOM   3724  HB1 ASP B 235      33.510  80.580  36.320  1.00  0.00           H  
ATOM   3725  HB2 ASP B 235      32.030  81.210  36.930  1.00  0.00           H  
ATOM   3726   CG ASP B 235      33.700  82.140  37.730  1.00  0.00           C  
ATOM   3727  OD1 ASP B 235      33.640  81.520  38.820  1.00  0.00           O  
ATOM   3728  OD2 ASP B 235      34.300  83.230  37.600  1.00  0.00           O  
ATOM   3729    C ASP B 235      32.420  81.460  34.170  1.00  0.00           C  
ATOM   3730    O ASP B 235      33.180  80.820  33.430  1.00  0.00           O  
ATOM   3770    N SER B 238      33.970  82.600  31.190  1.00  0.00           N  
ATOM   3771    H SER B 238      33.530  82.990  32.010  1.00  0.00           H  
ATOM   3772   CA SER B 238      35.390  82.360  31.300  1.00  0.00           C  
ATOM   3773   HA SER B 238      35.850  82.840  30.430  1.00  0.00           H  
ATOM   3774   CB SER B 238      36.030  82.830  32.600  1.00  0.00           C  
ATOM   3775  HB1 SER B 238      37.110  82.660  32.600  1.00  0.00           H  
ATOM   3776  HB2 SER B 238      35.710  82.210  33.440  1.00  0.00           H  
ATOM   3777   OG SER B 238      35.810  84.180  32.960  1.00  0.00           O  
ATOM   3778   HG SER B 238      35.840  84.120  33.920  1.00  0.00           H  
ATOM   3779    C SER B 238      35.790  80.900  31.190  1.00  0.00           C  
ATOM   3780    O SER B 238      36.900  80.550  30.770  1.00  0.00           O  
ATOM   3781    N LEU B 239      34.880  79.980  31.520  1.00  0.00           N  
ATOM   3782    H LEU B 239      34.110  80.360  32.050  1.00  0.00           H  
ATOM   3783   CA LEU B 239      35.070  78.570  31.230  1.00  0.00           C  
ATOM   3784   HA LEU B 239      36.070  78.280  31.540  1.00  0.00           H  
ATOM   3785   CB LEU B 239      34.100  77.830  32.150  1.00  0.00           C  
ATOM   3786  HB1 LEU B 239      33.100  77.920  31.750  1.00  0.00           H  
ATOM   3787  HB2 LEU B 239      34.130  78.400  33.080  1.00  0.00           H  
ATOM   3788   CG LEU B 239      34.440  76.410  32.620  1.00  0.00           C  
ATOM   3789   HG LEU B 239      34.880  75.910  31.760  1.00  0.00           H  
ATOM   3790  CD1 LEU B 239      35.390  76.260  33.800  1.00  0.00           C  
ATOM   3791 1HD1 LEU B 239      35.720  75.210  33.850  1.00  0.00           H  
ATOM   3792 2HD1 LEU B 239      36.220  76.900  33.510  1.00  0.00           H  
ATOM   3793 3HD1 LEU B 239      34.930  76.430  34.770  1.00  0.00           H  
ATOM   3794  CD2 LEU B 239      33.150  75.690  33.040  1.00  0.00           C  
ATOM   3795 1HD2 LEU B 239      33.410  74.730  33.490  1.00  0.00           H  
ATOM   3796 2HD2 LEU B 239      32.620  76.280  33.770  1.00  0.00           H  
ATOM   3797 3HD2 LEU B 239      32.580  75.340  32.180  1.00  0.00           H  
ATOM   3798    C LEU B 239      34.860  78.290  29.760  1.00  0.00           C  
ATOM   3799    O LEU B 239      35.750  77.710  29.150  1.00  0.00           O  
ATOM   3831    N ARG B 242      37.830  79.900  27.860  1.00  0.00           N  
ATOM   3832    H ARG B 242      37.150  79.960  28.600  1.00  0.00           H  
ATOM   3833   CA ARG B 242      39.000  79.070  27.960  1.00  0.00           C  
ATOM   3834   HA ARG B 242      39.780  79.600  27.410  1.00  0.00           H  
ATOM   3835   CB ARG B 242      39.500  78.960  29.400  1.00  0.00           C  
ATOM   3836  HB1 ARG B 242      38.800  78.340  29.970  1.00  0.00           H  
ATOM   3837  HB2 ARG B 242      39.530  79.990  29.770  1.00  0.00           H  
ATOM   3838   CG ARG B 242      40.850  78.280  29.530  1.00  0.00           C  
ATOM   3839  HG1 ARG B 242      41.490  78.400  28.650  1.00  0.00           H  
ATOM   3840  HG2 ARG B 242      40.660  77.210  29.600  1.00  0.00           H  
ATOM   3841   CD ARG B 242      41.680  78.870  30.660  1.00  0.00           C  
ATOM   3842  HD1 ARG B 242      41.740  79.950  30.590  1.00  0.00           H  
ATOM   3843  HD2 ARG B 242      42.710  78.540  30.540  1.00  0.00           H  
ATOM   3844   NE ARG B 242      41.120  78.500  31.970  1.00  0.00           N  
ATOM   3845   HE ARG B 242      40.150  78.740  32.150  1.00  0.00           H  
ATOM   3846   CZ ARG B 242      41.720  77.720  32.880  1.00  0.00           C  
ATOM   3847  NH1 ARG B 242      43.010  77.360  32.740  1.00  0.00           N  
ATOM   3848 1HH1 ARG B 242      43.640  77.870  32.140  1.00  0.00           H  
ATOM   3849 2HH1 ARG B 242      43.480  76.750  33.380  1.00  0.00           H  
ATOM   3850  NH2 ARG B 242      41.110  77.210  33.950  1.00  0.00           N  
ATOM   3851 1HH2 ARG B 242      40.150  77.510  34.060  1.00  0.00           H  
ATOM   3852 2HH2 ARG B 242      41.660  76.760  34.650  1.00  0.00           H  
ATOM   3853    C ARG B 242      38.950  77.750  27.190  1.00  0.00           C  
ATOM   3854    O ARG B 242      39.950  77.480  26.520  1.00  0.00           O  
END
