# Supplementary material for: Molecular Dynamics Simulations of Influenza A Virus NS1 Reveal a Remarkably Stable RNA-Binding Domain Harboring Promising Druggable Pockets
Source: Viruses. 2020 May 14;12(5):537. doi: 10.3390/v12050537 (PMC7290946; doi:10.3390/v12050537)
Supplement: Supplementary file 1 [file viruses-12-00537-s001.zip › viruses-784583-for conversion-suppl/pockets_4groups_PDB/FLwt0101-pck_GroupB.pdb]

HEADER 
ATOM    106    N VAL A  11      32.170  77.300  51.640  1.00  0.00           N  
ATOM    107    H VAL A  11      31.270  77.710  51.820  1.00  0.00           H  
ATOM    108   CA VAL A  11      32.350  76.510  50.430  1.00  0.00           C  
ATOM    109   HA VAL A  11      32.550  75.480  50.730  1.00  0.00           H  
ATOM    110   CB VAL A  11      31.020  76.390  49.700  1.00  0.00           C  
ATOM    111   HB VAL A  11      30.240  76.090  50.400  1.00  0.00           H  
ATOM    112  CG1 VAL A  11      30.600  77.670  48.980  1.00  0.00           C  
ATOM    113 1HG1 VAL A  11      30.600  78.530  49.660  1.00  0.00           H  
ATOM    114 2HG1 VAL A  11      31.340  77.880  48.210  1.00  0.00           H  
ATOM    115 3HG1 VAL A  11      29.560  77.660  48.650  1.00  0.00           H  
ATOM    116  CG2 VAL A  11      31.140  75.370  48.570  1.00  0.00           C  
ATOM    117 1HG2 VAL A  11      30.140  75.210  48.160  1.00  0.00           H  
ATOM    118 2HG2 VAL A  11      31.760  75.710  47.740  1.00  0.00           H  
ATOM    119 3HG2 VAL A  11      31.490  74.410  48.940  1.00  0.00           H  
ATOM    120    C VAL A  11      33.500  77.020  49.590  1.00  0.00           C  
ATOM    121    O VAL A  11      34.300  76.220  49.110  1.00  0.00           O  
ATOM    122    N ASP A  12      33.670  78.340  49.470  1.00  0.00           N  
ATOM    123    H ASP A  12      32.920  78.820  49.940  1.00  0.00           H  
ATOM    124   CA ASP A  12      34.810  79.000  48.860  1.00  0.00           C  
ATOM    125   HA ASP A  12      34.920  78.590  47.850  1.00  0.00           H  
ATOM    126   CB ASP A  12      34.530  80.490  48.720  1.00  0.00           C  
ATOM    127  HB1 ASP A  12      35.080  81.070  49.460  1.00  0.00           H  
ATOM    128  HB2 ASP A  12      33.510  80.780  48.930  1.00  0.00           H  
ATOM    129   CG ASP A  12      34.850  81.110  47.370  1.00  0.00           C  
ATOM    130  OD1 ASP A  12      35.910  80.860  46.750  1.00  0.00           O  
ATOM    131  OD2 ASP A  12      33.990  81.880  46.900  1.00  0.00           O  
ATOM    132    C ASP A  12      36.130  78.790  49.580  1.00  0.00           C  
ATOM    133    O ASP A  12      37.140  78.550  48.920  1.00  0.00           O  
ATOM    145    N PHE A  14      36.690  76.060  51.330  1.00  0.00           N  
ATOM    146    H PHE A  14      35.770  76.410  51.550  1.00  0.00           H  
ATOM    147   CA PHE A  14      36.930  74.650  51.090  1.00  0.00           C  
ATOM    148   HA PHE A  14      37.700  74.280  51.760  1.00  0.00           H  
ATOM    149   CB PHE A  14      35.670  73.860  51.420  1.00  0.00           C  
ATOM    150  HB1 PHE A  14      34.760  74.250  50.950  1.00  0.00           H  
ATOM    151  HB2 PHE A  14      35.410  74.130  52.440  1.00  0.00           H  
ATOM    152   CG PHE A  14      35.690  72.350  51.430  1.00  0.00           C  
ATOM    153  CD1 PHE A  14      36.200  71.770  52.600  1.00  0.00           C  
ATOM    154  HD1 PHE A  14      36.650  72.390  53.370  1.00  0.00           H  
ATOM    155  CE1 PHE A  14      36.190  70.380  52.620  1.00  0.00           C  
ATOM    156  HE1 PHE A  14      36.550  69.920  53.530  1.00  0.00           H  
ATOM    157   CZ PHE A  14      35.740  69.590  51.540  1.00  0.00           C  
ATOM    158   HZ PHE A  14      35.790  68.520  51.650  1.00  0.00           H  
ATOM    159  CE2 PHE A  14      35.340  70.200  50.350  1.00  0.00           C  
ATOM    160  HE2 PHE A  14      34.930  69.650  49.520  1.00  0.00           H  
ATOM    161  CD2 PHE A  14      35.230  71.600  50.340  1.00  0.00           C  
ATOM    162  HD2 PHE A  14      34.790  72.060  49.470  1.00  0.00           H  
ATOM    163    C PHE A  14      37.470  74.300  49.710  1.00  0.00           C  
ATOM    164    O PHE A  14      38.410  73.540  49.550  1.00  0.00           O  
ATOM    165    N LEU A  15      36.930  75.030  48.730  1.00  0.00           N  
ATOM    166    H LEU A  15      36.060  75.500  48.920  1.00  0.00           H  
ATOM    167   CA LEU A  15      37.390  75.040  47.350  1.00  0.00           C  
ATOM    168   HA LEU A  15      37.390  74.010  47.000  1.00  0.00           H  
ATOM    169   CB LEU A  15      36.350  75.730  46.480  1.00  0.00           C  
ATOM    170  HB1 LEU A  15      36.820  76.000  45.530  1.00  0.00           H  
ATOM    171  HB2 LEU A  15      36.060  76.620  47.030  1.00  0.00           H  
ATOM    172   CG LEU A  15      35.080  74.940  46.140  1.00  0.00           C  
ATOM    173   HG LEU A  15      34.440  75.090  47.010  1.00  0.00           H  
ATOM    174  CD1 LEU A  15      34.390  75.440  44.880  1.00  0.00           C  
ATOM    175 1HD1 LEU A  15      34.940  75.520  43.940  1.00  0.00           H  
ATOM    176 2HD1 LEU A  15      33.460  74.900  44.720  1.00  0.00           H  
ATOM    177 3HD1 LEU A  15      34.030  76.450  45.100  1.00  0.00           H  
ATOM    178  CD2 LEU A  15      35.240  73.440  45.910  1.00  0.00           C  
ATOM    179 1HD2 LEU A  15      36.050  73.290  45.200  1.00  0.00           H  
ATOM    180 2HD2 LEU A  15      35.370  73.080  46.940  1.00  0.00           H  
ATOM    181 3HD2 LEU A  15      34.390  72.980  45.400  1.00  0.00           H  
ATOM    182    C LEU A  15      38.790  75.650  47.270  1.00  0.00           C  
ATOM    183    O LEU A  15      39.640  75.150  46.550  1.00  0.00           O  
ATOM    241    N ARG A  19      42.570  73.930  45.760  1.00  0.00           N  
ATOM    242    H ARG A  19      41.710  74.380  46.060  1.00  0.00           H  
ATOM    243   CA ARG A  19      43.330  74.620  44.750  1.00  0.00           C  
ATOM    244   HA ARG A  19      43.490  74.080  43.820  1.00  0.00           H  
ATOM    245   CB ARG A  19      42.590  75.940  44.490  1.00  0.00           C  
ATOM    246  HB1 ARG A  19      43.230  76.600  43.910  1.00  0.00           H  
ATOM    247  HB2 ARG A  19      42.320  76.320  45.480  1.00  0.00           H  
ATOM    248   CG ARG A  19      41.320  75.770  43.660  1.00  0.00           C  
ATOM    249  HG1 ARG A  19      40.790  74.860  43.930  1.00  0.00           H  
ATOM    250  HG2 ARG A  19      41.530  75.660  42.600  1.00  0.00           H  
ATOM    251   CD ARG A  19      40.390  76.960  43.900  1.00  0.00           C  
ATOM    252  HD1 ARG A  19      40.170  77.020  44.970  1.00  0.00           H  
ATOM    253  HD2 ARG A  19      39.420  76.630  43.530  1.00  0.00           H  
ATOM    254   NE ARG A  19      40.900  78.220  43.340  1.00  0.00           N  
ATOM    255   HE ARG A  19      41.480  78.180  42.520  1.00  0.00           H  
ATOM    256   CZ ARG A  19      40.680  79.470  43.770  1.00  0.00           C  
ATOM    257  NH1 ARG A  19      40.210  79.790  44.980  1.00  0.00           N  
ATOM    258 1HH1 ARG A  19      39.420  79.250  45.300  1.00  0.00           H  
ATOM    259 2HH1 ARG A  19      40.160  80.750  45.240  1.00  0.00           H  
ATOM    260  NH2 ARG A  19      40.910  80.490  42.950  1.00  0.00           N  
ATOM    261 1HH2 ARG A  19      41.120  80.250  41.980  1.00  0.00           H  
ATOM    262 2HH2 ARG A  19      40.740  81.440  43.250  1.00  0.00           H  
ATOM    263    C ARG A  19      44.720  74.910  45.310  1.00  0.00           C  
ATOM    264    O ARG A  19      45.650  74.800  44.510  1.00  0.00           O  
ATOM    411    N ASP A  29      48.210  75.620  34.160  1.00  0.00           N  
ATOM    412    H ASP A  29      47.220  75.570  34.320  1.00  0.00           H  
ATOM    413   CA ASP A  29      48.710  76.850  33.590  1.00  0.00           C  
ATOM    414   HA ASP A  29      49.500  76.650  32.860  1.00  0.00           H  
ATOM    415   CB ASP A  29      47.610  77.550  32.790  1.00  0.00           C  
ATOM    416  HB1 ASP A  29      47.180  76.720  32.240  1.00  0.00           H  
ATOM    417  HB2 ASP A  29      48.080  78.280  32.130  1.00  0.00           H  
ATOM    418   CG ASP A  29      46.570  78.290  33.600  1.00  0.00           C  
ATOM    419  OD1 ASP A  29      46.530  79.540  33.660  1.00  0.00           O  
ATOM    420  OD2 ASP A  29      45.680  77.690  34.250  1.00  0.00           O  
ATOM    421    C ASP A  29      49.420  77.730  34.610  1.00  0.00           C  
ATOM    422    O ASP A  29      49.040  77.890  35.770  1.00  0.00           O  
ATOM    447    N PHE A  32      47.950  80.310  37.080  1.00  0.00           N  
ATOM    448    H PHE A  32      48.510  79.640  36.560  1.00  0.00           H  
ATOM    449   CA PHE A  32      47.130  79.800  38.170  1.00  0.00           C  
ATOM    450   HA PHE A  32      46.110  80.160  38.040  1.00  0.00           H  
ATOM    451   CB PHE A  32      46.950  78.280  38.090  1.00  0.00           C  
ATOM    452  HB1 PHE A  32      47.930  77.870  38.340  1.00  0.00           H  
ATOM    453  HB2 PHE A  32      46.780  77.940  37.070  1.00  0.00           H  
ATOM    454   CG PHE A  32      46.030  77.620  39.090  1.00  0.00           C  
ATOM    455  CD1 PHE A  32      44.800  77.120  38.620  1.00  0.00           C  
ATOM    456  HD1 PHE A  32      44.480  77.330  37.610  1.00  0.00           H  
ATOM    457  CE1 PHE A  32      44.000  76.350  39.470  1.00  0.00           C  
ATOM    458  HE1 PHE A  32      42.980  76.140  39.140  1.00  0.00           H  
ATOM    459   CZ PHE A  32      44.260  76.190  40.830  1.00  0.00           C  
ATOM    460   HZ PHE A  32      43.530  75.680  41.450  1.00  0.00           H  
ATOM    461  CE2 PHE A  32      45.490  76.700  41.290  1.00  0.00           C  
ATOM    462  HE2 PHE A  32      45.740  76.480  42.320  1.00  0.00           H  
ATOM    463  CD2 PHE A  32      46.360  77.360  40.430  1.00  0.00           C  
ATOM    464  HD2 PHE A  32      47.220  77.830  40.890  1.00  0.00           H  
ATOM    465    C PHE A  32      47.590  80.230  39.560  1.00  0.00           C  
ATOM    466    O PHE A  32      46.730  80.420  40.410  1.00  0.00           O  
ATOM    498    N ARG A  35      46.300  83.850  39.710  1.00  0.00           N  
ATOM    499    H ARG A  35      46.700  83.180  39.060  1.00  0.00           H  
ATOM    500   CA ARG A  35      44.880  83.800  39.980  1.00  0.00           C  
ATOM    501   HA ARG A  35      44.500  84.820  39.920  1.00  0.00           H  
ATOM    502   CB ARG A  35      44.030  83.080  38.930  1.00  0.00           C  
ATOM    503  HB1 ARG A  35      42.960  83.110  39.170  1.00  0.00           H  
ATOM    504  HB2 ARG A  35      44.340  82.050  38.950  1.00  0.00           H  
ATOM    505   CG ARG A  35      44.120  83.490  37.460  1.00  0.00           C  
ATOM    506  HG1 ARG A  35      45.070  83.320  36.970  1.00  0.00           H  
ATOM    507  HG2 ARG A  35      44.030  84.570  37.330  1.00  0.00           H  
ATOM    508   CD ARG A  35      43.050  82.760  36.640  1.00  0.00           C  
ATOM    509  HD1 ARG A  35      42.880  83.330  35.730  1.00  0.00           H  
ATOM    510  HD2 ARG A  35      42.090  82.800  37.150  1.00  0.00           H  
ATOM    511   NE ARG A  35      43.260  81.320  36.470  1.00  0.00           N  
ATOM    512   HE ARG A  35      42.610  80.720  36.960  1.00  0.00           H  
ATOM    513   CZ ARG A  35      44.120  80.690  35.680  1.00  0.00           C  
ATOM    514  NH1 ARG A  35      45.010  81.380  34.960  1.00  0.00           N  
ATOM    515 1HH1 ARG A  35      44.910  82.370  34.860  1.00  0.00           H  
ATOM    516 2HH1 ARG A  35      45.570  80.810  34.340  1.00  0.00           H  
ATOM    517  NH2 ARG A  35      44.100  79.340  35.710  1.00  0.00           N  
ATOM    518 1HH2 ARG A  35      43.450  78.770  36.210  1.00  0.00           H  
ATOM    519 2HH2 ARG A  35      44.920  78.890  35.300  1.00  0.00           H  
ATOM    520    C ARG A  35      44.500  83.340  41.380  1.00  0.00           C  
ATOM    521    O ARG A  35      43.550  83.900  41.940  1.00  0.00           O  
ATOM    522    N LEU A  36      45.320  82.510  42.000  1.00  0.00           N  
ATOM    523    H LEU A  36      46.220  82.320  41.580  1.00  0.00           H  
ATOM    524   CA LEU A  36      45.180  82.090  43.390  1.00  0.00           C  
ATOM    525   HA LEU A  36      44.130  81.890  43.580  1.00  0.00           H  
ATOM    526   CB LEU A  36      46.020  80.820  43.580  1.00  0.00           C  
ATOM    527  HB1 LEU A  36      47.050  81.020  43.260  1.00  0.00           H  
ATOM    528  HB2 LEU A  36      45.690  80.060  42.870  1.00  0.00           H  
ATOM    529   CG LEU A  36      45.890  80.100  44.910  1.00  0.00           C  
ATOM    530   HG LEU A  36      46.270  80.790  45.680  1.00  0.00           H  
ATOM    531  CD1 LEU A  36      44.420  79.770  45.130  1.00  0.00           C  
ATOM    532 1HD1 LEU A  36      44.320  78.960  45.870  1.00  0.00           H  
ATOM    533 2HD1 LEU A  36      43.840  80.660  45.390  1.00  0.00           H  
ATOM    534 3HD1 LEU A  36      44.020  79.410  44.180  1.00  0.00           H  
ATOM    535  CD2 LEU A  36      46.750  78.850  44.950  1.00  0.00           C  
ATOM    536 1HD2 LEU A  36      46.710  78.520  45.990  1.00  0.00           H  
ATOM    537 2HD2 LEU A  36      46.390  78.170  44.180  1.00  0.00           H  
ATOM    538 3HD2 LEU A  36      47.790  79.130  44.750  1.00  0.00           H  
ATOM    539    C LEU A  36      45.660  83.130  44.380  1.00  0.00           C  
ATOM    540    O LEU A  36      44.990  83.250  45.400  1.00  0.00           O  
ATOM    589    N ASP A  39      42.860  85.830  44.390  1.00  0.00           N  
ATOM    590    H ASP A  39      43.320  85.240  43.700  1.00  0.00           H  
ATOM    591   CA ASP A  39      41.570  85.370  44.850  1.00  0.00           C  
ATOM    592   HA ASP A  39      40.750  86.090  44.690  1.00  0.00           H  
ATOM    593   CB ASP A  39      41.120  84.210  43.960  1.00  0.00           C  
ATOM    594  HB1 ASP A  39      42.010  83.580  43.950  1.00  0.00           H  
ATOM    595  HB2 ASP A  39      40.860  84.580  42.970  1.00  0.00           H  
ATOM    596   CG ASP A  39      39.910  83.430  44.450  1.00  0.00           C  
ATOM    597  OD1 ASP A  39      38.820  83.700  43.900  1.00  0.00           O  
ATOM    598  OD2 ASP A  39      39.940  82.390  45.130  1.00  0.00           O  
ATOM    599    C ASP A  39      41.650  84.960  46.310  1.00  0.00           C  
ATOM    600    O ASP A  39      40.720  85.150  47.100  1.00  0.00           O  
ATOM    966    N ILE A  64      29.030  71.150  54.710  1.00  0.00           N  
ATOM    967    H ILE A  64      30.020  71.150  54.570  1.00  0.00           H  
ATOM    968   CA ILE A  64      28.120  71.640  53.690  1.00  0.00           C  
ATOM    969   HA ILE A  64      27.130  71.280  53.930  1.00  0.00           H  
ATOM    970   CB ILE A  64      28.000  73.160  53.700  1.00  0.00           C  
ATOM    971   HB ILE A  64      27.320  73.400  52.880  1.00  0.00           H  
ATOM    972  CG2 ILE A  64      27.270  73.630  54.950  1.00  0.00           C  
ATOM    973 1HG2 ILE A  64      27.090  74.710  54.890  1.00  0.00           H  
ATOM    974 2HG2 ILE A  64      26.350  73.070  55.100  1.00  0.00           H  
ATOM    975 3HG2 ILE A  64      27.790  73.360  55.850  1.00  0.00           H  
ATOM    976  CG1 ILE A  64      29.380  73.790  53.580  1.00  0.00           C  
ATOM    977 1HG1 ILE A  64      29.940  73.300  52.790  1.00  0.00           H  
ATOM    978 2HG1 ILE A  64      30.060  73.620  54.420  1.00  0.00           H  
ATOM    979   CD ILE A  64      29.460  75.310  53.480  1.00  0.00           C  
ATOM    980  HD1 ILE A  64      30.440  75.630  53.110  1.00  0.00           H  
ATOM    981  HD2 ILE A  64      28.660  75.680  52.850  1.00  0.00           H  
ATOM    982  HD3 ILE A  64      29.280  75.850  54.420  1.00  0.00           H  
ATOM    983    C ILE A  64      28.380  71.140  52.260  1.00  0.00           C  
ATOM    984    O ILE A  64      27.460  71.110  51.460  1.00  0.00           O  
ATOM    985    N VAL A  65      29.600  70.670  52.000  1.00  0.00           N  
ATOM    986    H VAL A  65      30.270  70.650  52.760  1.00  0.00           H  
ATOM    987   CA VAL A  65      30.030  70.140  50.730  1.00  0.00           C  
ATOM    988   HA VAL A  65      29.410  70.640  49.980  1.00  0.00           H  
ATOM    989   CB VAL A  65      31.480  70.520  50.480  1.00  0.00           C  
ATOM    990   HB VAL A  65      32.210  70.150  51.200  1.00  0.00           H  
ATOM    991  CG1 VAL A  65      32.070  70.060  49.150  1.00  0.00           C  
ATOM    992 1HG1 VAL A  65      31.420  69.980  48.270  1.00  0.00           H  
ATOM    993 2HG1 VAL A  65      32.790  70.790  48.780  1.00  0.00           H  
ATOM    994 3HG1 VAL A  65      32.520  69.070  49.290  1.00  0.00           H  
ATOM    995  CG2 VAL A  65      31.490  72.050  50.440  1.00  0.00           C  
ATOM    996 1HG2 VAL A  65      32.470  72.470  50.220  1.00  0.00           H  
ATOM    997 2HG2 VAL A  65      30.760  72.380  49.700  1.00  0.00           H  
ATOM    998 3HG2 VAL A  65      31.240  72.490  51.400  1.00  0.00           H  
ATOM    999    C VAL A  65      29.790  68.650  50.480  1.00  0.00           C  
ATOM   1000    O VAL A  65      29.610  68.210  49.350  1.00  0.00           O  
ATOM   1040    N ILE A  68      26.540  67.590  48.250  1.00  0.00           N  
ATOM   1041    H ILE A  68      26.770  68.070  49.110  1.00  0.00           H  
ATOM   1042   CA ILE A  68      26.680  68.290  46.990  1.00  0.00           C  
ATOM   1043   HA ILE A  68      25.700  68.430  46.520  1.00  0.00           H  
ATOM   1044   CB ILE A  68      27.310  69.670  47.180  1.00  0.00           C  
ATOM   1045   HB ILE A  68      28.360  69.580  47.430  1.00  0.00           H  
ATOM   1046  CG2 ILE A  68      27.290  70.440  45.860  1.00  0.00           C  
ATOM   1047 1HG2 ILE A  68      27.740  71.420  45.970  1.00  0.00           H  
ATOM   1048 2HG2 ILE A  68      27.930  70.010  45.090  1.00  0.00           H  
ATOM   1049 3HG2 ILE A  68      26.250  70.490  45.520  1.00  0.00           H  
ATOM   1050  CG1 ILE A  68      26.560  70.540  48.200  1.00  0.00           C  
ATOM   1051 1HG1 ILE A  68      27.110  71.450  48.410  1.00  0.00           H  
ATOM   1052 2HG1 ILE A  68      26.550  70.000  49.140  1.00  0.00           H  
ATOM   1053   CD ILE A  68      25.150  71.050  47.870  1.00  0.00           C  
ATOM   1054  HD1 ILE A  68      25.210  71.670  46.980  1.00  0.00           H  
ATOM   1055  HD2 ILE A  68      24.520  70.190  47.670  1.00  0.00           H  
ATOM   1056  HD3 ILE A  68      24.740  71.640  48.680  1.00  0.00           H  
ATOM   1057    C ILE A  68      27.450  67.500  45.940  1.00  0.00           C  
ATOM   1058    O ILE A  68      27.210  67.650  44.750  1.00  0.00           O  
ATOM   3147    N THR B 201      49.180  71.600  31.780  1.00  0.00           N  
ATOM   3148    H THR B 201      50.080  71.620  31.330  1.00  0.00           H  
ATOM   3149   CA THR B 201      48.310  72.750  31.600  1.00  0.00           C  
ATOM   3150   HA THR B 201      48.700  73.460  32.320  1.00  0.00           H  
ATOM   3151   CB THR B 201      48.510  73.390  30.230  1.00  0.00           C  
ATOM   3152   HB THR B 201      48.110  72.750  29.450  1.00  0.00           H  
ATOM   3153  CG2 THR B 201      48.020  74.820  30.000  1.00  0.00           C  
ATOM   3154 1HG2 THR B 201      46.940  74.830  30.140  1.00  0.00           H  
ATOM   3155 2HG2 THR B 201      48.560  75.470  30.690  1.00  0.00           H  
ATOM   3156 3HG2 THR B 201      48.230  75.180  28.990  1.00  0.00           H  
ATOM   3157  OG1 THR B 201      49.870  73.460  29.860  1.00  0.00           O  
ATOM   3158  HG1 THR B 201      49.940  72.940  29.050  1.00  0.00           H  
ATOM   3159    C THR B 201      46.820  72.600  31.840  1.00  0.00           C  
ATOM   3160    O THR B 201      46.250  73.360  32.630  1.00  0.00           O  
ATOM   3188    N SER B 204      44.170  72.840  35.380  1.00  0.00           N  
ATOM   3189    H SER B 204      44.930  72.900  34.720  1.00  0.00           H  
ATOM   3190   CA SER B 204      43.590  74.000  36.030  1.00  0.00           C  
ATOM   3191   HA SER B 204      43.370  73.850  37.080  1.00  0.00           H  
ATOM   3192   CB SER B 204      44.580  75.140  35.850  1.00  0.00           C  
ATOM   3193  HB1 SER B 204      45.300  75.170  36.670  1.00  0.00           H  
ATOM   3194  HB2 SER B 204      43.980  76.040  35.810  1.00  0.00           H  
ATOM   3195   OG SER B 204      45.270  75.160  34.620  1.00  0.00           O  
ATOM   3196   HG SER B 204      45.410  76.090  34.400  1.00  0.00           H  
ATOM   3197    C SER B 204      42.280  74.450  35.370  1.00  0.00           C  
ATOM   3198    O SER B 204      41.350  74.840  36.080  1.00  0.00           O  
ATOM   3199    N PHE B 205      42.100  74.170  34.080  1.00  0.00           N  
ATOM   3200    H PHE B 205      42.870  73.860  33.490  1.00  0.00           H  
ATOM   3201   CA PHE B 205      40.890  74.410  33.330  1.00  0.00           C  
ATOM   3202   HA PHE B 205      40.500  75.340  33.740  1.00  0.00           H  
ATOM   3203   CB PHE B 205      41.160  74.500  31.840  1.00  0.00           C  
ATOM   3204  HB1 PHE B 205      41.600  73.570  31.490  1.00  0.00           H  
ATOM   3205  HB2 PHE B 205      41.670  75.430  31.580  1.00  0.00           H  
ATOM   3206   CG PHE B 205      39.880  74.600  31.020  1.00  0.00           C  
ATOM   3207  CD1 PHE B 205      38.970  75.660  31.140  1.00  0.00           C  
ATOM   3208  HD1 PHE B 205      39.130  76.490  31.800  1.00  0.00           H  
ATOM   3209  CE1 PHE B 205      37.680  75.640  30.590  1.00  0.00           C  
ATOM   3210  HE1 PHE B 205      36.990  76.430  30.840  1.00  0.00           H  
ATOM   3211   CZ PHE B 205      37.330  74.580  29.770  1.00  0.00           C  
ATOM   3212   HZ PHE B 205      36.320  74.520  29.390  1.00  0.00           H  
ATOM   3213  CE2 PHE B 205      38.270  73.560  29.540  1.00  0.00           C  
ATOM   3214  HE2 PHE B 205      37.880  72.730  28.960  1.00  0.00           H  
ATOM   3215  CD2 PHE B 205      39.520  73.550  30.160  1.00  0.00           C  
ATOM   3216  HD2 PHE B 205      40.190  72.740  29.910  1.00  0.00           H  
ATOM   3217    C PHE B 205      39.870  73.330  33.670  1.00  0.00           C  
ATOM   3218    O PHE B 205      38.740  73.570  34.100  1.00  0.00           O  
ATOM   3236    N VAL B 207      39.920  71.810  36.650  1.00  0.00           N  
ATOM   3237    H VAL B 207      40.880  72.070  36.420  1.00  0.00           H  
ATOM   3238   CA VAL B 207      39.420  72.030  37.990  1.00  0.00           C  
ATOM   3239   HA VAL B 207      38.960  71.110  38.370  1.00  0.00           H  
ATOM   3240   CB VAL B 207      40.620  72.270  38.910  1.00  0.00           C  
ATOM   3241   HB VAL B 207      41.340  72.850  38.320  1.00  0.00           H  
ATOM   3242  CG1 VAL B 207      40.440  73.240  40.070  1.00  0.00           C  
ATOM   3243 1HG1 VAL B 207      41.420  73.220  40.560  1.00  0.00           H  
ATOM   3244 2HG1 VAL B 207      40.200  74.260  39.750  1.00  0.00           H  
ATOM   3245 3HG1 VAL B 207      39.740  72.830  40.800  1.00  0.00           H  
ATOM   3246  CG2 VAL B 207      41.290  71.010  39.430  1.00  0.00           C  
ATOM   3247 1HG2 VAL B 207      40.690  70.350  40.060  1.00  0.00           H  
ATOM   3248 2HG2 VAL B 207      41.650  70.470  38.550  1.00  0.00           H  
ATOM   3249 3HG2 VAL B 207      42.150  71.220  40.080  1.00  0.00           H  
ATOM   3250    C VAL B 207      38.450  73.200  38.010  1.00  0.00           C  
ATOM   3251    O VAL B 207      37.500  73.170  38.790  1.00  0.00           O  
ATOM   3252    N ASP B 208      38.660  74.240  37.220  1.00  0.00           N  
ATOM   3253    H ASP B 208      39.480  74.330  36.640  1.00  0.00           H  
ATOM   3254   CA ASP B 208      37.680  75.330  37.180  1.00  0.00           C  
ATOM   3255   HA ASP B 208      37.630  75.680  38.220  1.00  0.00           H  
ATOM   3256   CB ASP B 208      38.180  76.530  36.390  1.00  0.00           C  
ATOM   3257  HB1 ASP B 208      38.010  76.420  35.320  1.00  0.00           H  
ATOM   3258  HB2 ASP B 208      39.260  76.650  36.420  1.00  0.00           H  
ATOM   3259   CG ASP B 208      37.560  77.860  36.780  1.00  0.00           C  
ATOM   3260  OD1 ASP B 208      37.700  78.790  35.960  1.00  0.00           O  
ATOM   3261  OD2 ASP B 208      36.910  78.010  37.840  1.00  0.00           O  
ATOM   3262    C ASP B 208      36.300  74.860  36.750  1.00  0.00           C  
ATOM   3263    O ASP B 208      35.330  75.330  37.340  1.00  0.00           O  
ATOM   3295    N LEU B 211      34.740  72.570  39.770  1.00  0.00           N  
ATOM   3296    H LEU B 211      35.570  72.770  39.220  1.00  0.00           H  
ATOM   3297   CA LEU B 211      34.310  73.440  40.850  1.00  0.00           C  
ATOM   3298   HA LEU B 211      33.960  72.750  41.620  1.00  0.00           H  
ATOM   3299   CB LEU B 211      35.570  74.170  41.290  1.00  0.00           C  
ATOM   3300  HB1 LEU B 211      35.220  75.090  41.750  1.00  0.00           H  
ATOM   3301  HB2 LEU B 211      36.190  74.530  40.460  1.00  0.00           H  
ATOM   3302   CG LEU B 211      36.390  73.440  42.350  1.00  0.00           C  
ATOM   3303   HG LEU B 211      35.660  73.220  43.120  1.00  0.00           H  
ATOM   3304  CD1 LEU B 211      36.940  72.080  41.950  1.00  0.00           C  
ATOM   3305 1HD1 LEU B 211      37.690  72.310  41.190  1.00  0.00           H  
ATOM   3306 2HD1 LEU B 211      37.290  71.500  42.810  1.00  0.00           H  
ATOM   3307 3HD1 LEU B 211      36.130  71.520  41.480  1.00  0.00           H  
ATOM   3308  CD2 LEU B 211      37.560  74.290  42.860  1.00  0.00           C  
ATOM   3309 1HD2 LEU B 211      38.080  74.610  41.960  1.00  0.00           H  
ATOM   3310 2HD2 LEU B 211      37.210  75.200  43.350  1.00  0.00           H  
ATOM   3311 3HD2 LEU B 211      38.170  73.640  43.490  1.00  0.00           H  
ATOM   3312    C LEU B 211      33.140  74.280  40.370  1.00  0.00           C  
ATOM   3313    O LEU B 211      32.240  74.450  41.200  1.00  0.00           O  
ATOM   3314    N TRP B 212      33.080  74.730  39.110  1.00  0.00           N  
ATOM   3315    H TRP B 212      33.810  74.560  38.440  1.00  0.00           H  
ATOM   3316   CA TRP B 212      31.950  75.500  38.630  1.00  0.00           C  
ATOM   3317   HA TRP B 212      31.980  76.420  39.220  1.00  0.00           H  
ATOM   3318   CB TRP B 212      32.110  75.950  37.180  1.00  0.00           C  
ATOM   3319  HB1 TRP B 212      31.980  75.110  36.490  1.00  0.00           H  
ATOM   3320  HB2 TRP B 212      33.130  76.250  36.930  1.00  0.00           H  
ATOM   3321   CG TRP B 212      31.200  77.040  36.690  1.00  0.00           C  
ATOM   3322  CD1 TRP B 212      31.360  78.360  36.970  1.00  0.00           C  
ATOM   3323  HD1 TRP B 212      32.260  78.770  37.380  1.00  0.00           H  
ATOM   3324  NE1 TRP B 212      30.200  79.070  36.740  1.00  0.00           N  
ATOM   3325  HE1 TRP B 212      30.050  80.040  36.970  1.00  0.00           H  
ATOM   3326  CE2 TRP B 212      29.180  78.220  36.360  1.00  0.00           C  
ATOM   3327  CZ2 TRP B 212      27.870  78.420  35.950  1.00  0.00           C  
ATOM   3328  HZ2 TRP B 212      27.470  79.430  36.030  1.00  0.00           H  
ATOM   3329  CH2 TRP B 212      27.080  77.330  35.560  1.00  0.00           C  
ATOM   3330  HH2 TRP B 212      26.010  77.330  35.470  1.00  0.00           H  
ATOM   3331  CZ3 TRP B 212      27.630  76.050  35.540  1.00  0.00           C  
ATOM   3332  HZ3 TRP B 212      26.970  75.230  35.280  1.00  0.00           H  
ATOM   3333  CE3 TRP B 212      28.990  75.900  35.850  1.00  0.00           C  
ATOM   3334  HE3 TRP B 212      29.400  74.900  35.880  1.00  0.00           H  
ATOM   3335  CD2 TRP B 212      29.810  76.960  36.260  1.00  0.00           C  
ATOM   3336    C TRP B 212      30.600  74.810  38.780  1.00  0.00           C  
ATOM   3337    O TRP B 212      29.630  75.470  39.140  1.00  0.00           O  
ATOM   3355    N VAL B 214      30.030  72.380  41.070  1.00  0.00           N  
ATOM   3356    H VAL B 214      30.950  72.670  40.760  1.00  0.00           H  
ATOM   3357   CA VAL B 214      29.780  72.200  42.480  1.00  0.00           C  
ATOM   3358   HA VAL B 214      29.150  71.310  42.580  1.00  0.00           H  
ATOM   3359   CB VAL B 214      31.030  71.920  43.320  1.00  0.00           C  
ATOM   3360   HB VAL B 214      31.680  72.800  43.370  1.00  0.00           H  
ATOM   3361  CG1 VAL B 214      30.670  71.660  44.790  1.00  0.00           C  
ATOM   3362 1HG1 VAL B 214      31.580  71.500  45.370  1.00  0.00           H  
ATOM   3363 2HG1 VAL B 214      30.160  72.540  45.180  1.00  0.00           H  
ATOM   3364 3HG1 VAL B 214      30.080  70.750  44.910  1.00  0.00           H  
ATOM   3365  CG2 VAL B 214      31.850  70.750  42.810  1.00  0.00           C  
ATOM   3366 1HG2 VAL B 214      32.730  70.550  43.410  1.00  0.00           H  
ATOM   3367 2HG2 VAL B 214      31.170  69.920  42.970  1.00  0.00           H  
ATOM   3368 3HG2 VAL B 214      32.100  70.980  41.770  1.00  0.00           H  
ATOM   3369    C VAL B 214      29.040  73.440  42.960  1.00  0.00           C  
ATOM   3370    O VAL B 214      28.130  73.380  43.790  1.00  0.00           O  
ATOM   3371    N ARG B 215      29.510  74.630  42.590  1.00  0.00           N  
ATOM   3372    H ARG B 215      30.200  74.680  41.860  1.00  0.00           H  
ATOM   3373   CA ARG B 215      28.930  75.890  43.010  1.00  0.00           C  
ATOM   3374   HA ARG B 215      28.750  75.740  44.080  1.00  0.00           H  
ATOM   3375   CB ARG B 215      29.890  77.050  42.770  1.00  0.00           C  
ATOM   3376  HB1 ARG B 215      29.560  77.960  43.280  1.00  0.00           H  
ATOM   3377  HB2 ARG B 215      29.790  77.120  41.690  1.00  0.00           H  
ATOM   3378   CG ARG B 215      31.370  76.850  43.050  1.00  0.00           C  
ATOM   3379  HG1 ARG B 215      31.640  75.800  43.080  1.00  0.00           H  
ATOM   3380  HG2 ARG B 215      31.570  77.270  44.040  1.00  0.00           H  
ATOM   3381   CD ARG B 215      32.240  77.600  42.030  1.00  0.00           C  
ATOM   3382  HD1 ARG B 215      31.990  77.270  41.030  1.00  0.00           H  
ATOM   3383  HD2 ARG B 215      33.260  77.360  42.310  1.00  0.00           H  
ATOM   3384   NE ARG B 215      32.000  79.040  42.130  1.00  0.00           N  
ATOM   3385   HE ARG B 215      31.510  79.340  42.960  1.00  0.00           H  
ATOM   3386   CZ ARG B 215      32.410  79.950  41.250  1.00  0.00           C  
ATOM   3387  NH1 ARG B 215      33.280  79.630  40.280  1.00  0.00           N  
ATOM   3388 1HH1 ARG B 215      33.640  78.680  40.260  1.00  0.00           H  
ATOM   3389 2HH1 ARG B 215      33.560  80.220  39.510  1.00  0.00           H  
ATOM   3390  NH2 ARG B 215      31.940  81.210  41.230  1.00  0.00           N  
ATOM   3391 1HH2 ARG B 215      31.410  81.460  42.040  1.00  0.00           H  
ATOM   3392 2HH2 ARG B 215      32.540  81.910  40.800  1.00  0.00           H  
ATOM   3393    C ARG B 215      27.550  76.070  42.380  1.00  0.00           C  
ATOM   3394    O ARG B 215      26.720  76.720  43.020  1.00  0.00           O  
ATOM   3441    N PHE B 218      25.400  74.280  44.820  1.00  0.00           N  
ATOM   3442    H PHE B 218      26.230  74.460  44.280  1.00  0.00           H  
ATOM   3443   CA PHE B 218      25.160  75.030  46.040  1.00  0.00           C  
ATOM   3444   HA PHE B 218      24.640  74.330  46.700  1.00  0.00           H  
ATOM   3445   CB PHE B 218      26.600  75.330  46.430  1.00  0.00           C  
ATOM   3446  HB1 PHE B 218      26.930  76.100  45.740  1.00  0.00           H  
ATOM   3447  HB2 PHE B 218      27.160  74.400  46.340  1.00  0.00           H  
ATOM   3448   CG PHE B 218      26.750  75.930  47.800  1.00  0.00           C  
ATOM   3449  CD1 PHE B 218      27.230  75.090  48.830  1.00  0.00           C  
ATOM   3450  HD1 PHE B 218      27.230  74.030  48.590  1.00  0.00           H  
ATOM   3451  CE1 PHE B 218      27.490  75.630  50.090  1.00  0.00           C  
ATOM   3452  HE1 PHE B 218      27.800  74.990  50.900  1.00  0.00           H  
ATOM   3453   CZ PHE B 218      27.270  77.000  50.310  1.00  0.00           C  
ATOM   3454   HZ PHE B 218      27.420  77.400  51.300  1.00  0.00           H  
ATOM   3455  CE2 PHE B 218      26.850  77.850  49.280  1.00  0.00           C  
ATOM   3456  HE2 PHE B 218      26.780  78.900  49.520  1.00  0.00           H  
ATOM   3457  CD2 PHE B 218      26.650  77.310  48.010  1.00  0.00           C  
ATOM   3458  HD2 PHE B 218      26.430  78.020  47.240  1.00  0.00           H  
ATOM   3459    C PHE B 218      24.320  76.290  45.950  1.00  0.00           C  
ATOM   3460    O PHE B 218      23.730  76.640  46.970  1.00  0.00           O  
ATOM   3577    N PHE B 228      27.000  85.300  45.360  1.00  0.00           N  
ATOM   3578    H PHE B 228      26.430  85.410  46.180  1.00  0.00           H  
ATOM   3579   CA PHE B 228      27.580  84.040  44.930  1.00  0.00           C  
ATOM   3580   HA PHE B 228      28.640  84.260  44.800  1.00  0.00           H  
ATOM   3581   CB PHE B 228      27.280  82.950  45.960  1.00  0.00           C  
ATOM   3582  HB1 PHE B 228      26.240  82.630  45.870  1.00  0.00           H  
ATOM   3583  HB2 PHE B 228      27.430  83.330  46.960  1.00  0.00           H  
ATOM   3584   CG PHE B 228      28.020  81.650  45.760  1.00  0.00           C  
ATOM   3585  CD1 PHE B 228      29.290  81.430  46.300  1.00  0.00           C  
ATOM   3586  HD1 PHE B 228      29.710  82.350  46.690  1.00  0.00           H  
ATOM   3587  CE1 PHE B 228      29.940  80.190  46.270  1.00  0.00           C  
ATOM   3588  HE1 PHE B 228      30.860  80.080  46.830  1.00  0.00           H  
ATOM   3589   CZ PHE B 228      29.280  79.130  45.630  1.00  0.00           C  
ATOM   3590   HZ PHE B 228      29.760  78.160  45.660  1.00  0.00           H  
ATOM   3591  CE2 PHE B 228      28.040  79.300  45.030  1.00  0.00           C  
ATOM   3592  HE2 PHE B 228      27.470  78.430  44.730  1.00  0.00           H  
ATOM   3593  CD2 PHE B 228      27.410  80.550  45.130  1.00  0.00           C  
ATOM   3594  HD2 PHE B 228      26.390  80.670  44.780  1.00  0.00           H  
ATOM   3595    C PHE B 228      27.010  83.740  43.550  1.00  0.00           C  
ATOM   3596    O PHE B 228      27.790  83.290  42.720  1.00  0.00           O  
ATOM   3628    N ARG B 231      28.790  86.220  40.900  1.00  0.00           N  
ATOM   3629    H ARG B 231      28.670  86.540  41.840  1.00  0.00           H  
ATOM   3630   CA ARG B 231      30.080  85.620  40.630  1.00  0.00           C  
ATOM   3631   HA ARG B 231      30.730  86.290  40.070  1.00  0.00           H  
ATOM   3632   CB ARG B 231      30.830  85.370  41.930  1.00  0.00           C  
ATOM   3633  HB1 ARG B 231      31.610  84.650  41.710  1.00  0.00           H  
ATOM   3634  HB2 ARG B 231      30.300  84.740  42.640  1.00  0.00           H  
ATOM   3635   CG ARG B 231      31.340  86.540  42.770  1.00  0.00           C  
ATOM   3636  HG1 ARG B 231      30.460  87.170  42.880  1.00  0.00           H  
ATOM   3637  HG2 ARG B 231      31.980  87.050  42.040  1.00  0.00           H  
ATOM   3638   CD ARG B 231      31.990  86.230  44.110  1.00  0.00           C  
ATOM   3639  HD1 ARG B 231      31.300  85.800  44.830  1.00  0.00           H  
ATOM   3640  HD2 ARG B 231      32.370  87.120  44.610  1.00  0.00           H  
ATOM   3641   NE ARG B 231      33.130  85.330  44.010  1.00  0.00           N  
ATOM   3642   HE ARG B 231      33.870  85.660  43.400  1.00  0.00           H  
ATOM   3643   CZ ARG B 231      33.300  84.100  44.540  1.00  0.00           C  
ATOM   3644  NH1 ARG B 231      32.440  83.510  45.360  1.00  0.00           N  
ATOM   3645 1HH1 ARG B 231      31.780  84.140  45.790  1.00  0.00           H  
ATOM   3646 2HH1 ARG B 231      32.850  82.800  45.940  1.00  0.00           H  
ATOM   3647  NH2 ARG B 231      34.400  83.360  44.390  1.00  0.00           N  
ATOM   3648 1HH2 ARG B 231      35.150  83.680  43.800  1.00  0.00           H  
ATOM   3649 2HH2 ARG B 231      34.430  82.410  44.760  1.00  0.00           H  
ATOM   3650    C ARG B 231      30.110  84.350  39.770  1.00  0.00           C  
ATOM   3651    O ARG B 231      30.830  84.370  38.780  1.00  0.00           O  
ATOM   3695    N ARG B 234      29.210  85.520  36.090  1.00  0.00           N  
ATOM   3696    H ARG B 234      28.970  85.750  37.030  1.00  0.00           H  
ATOM   3697   CA ARG B 234      30.410  86.160  35.570  1.00  0.00           C  
ATOM   3698   HA ARG B 234      30.200  86.530  34.570  1.00  0.00           H  
ATOM   3699   CB ARG B 234      30.780  87.280  36.540  1.00  0.00           C  
ATOM   3700  HB1 ARG B 234      31.800  87.620  36.340  1.00  0.00           H  
ATOM   3701  HB2 ARG B 234      30.660  87.030  37.600  1.00  0.00           H  
ATOM   3702   CG ARG B 234      30.030  88.600  36.320  1.00  0.00           C  
ATOM   3703  HG1 ARG B 234      28.990  88.480  36.620  1.00  0.00           H  
ATOM   3704  HG2 ARG B 234      30.100  88.840  35.260  1.00  0.00           H  
ATOM   3705   CD ARG B 234      30.590  89.800  37.090  1.00  0.00           C  
ATOM   3706  HD1 ARG B 234      30.020  90.700  36.910  1.00  0.00           H  
ATOM   3707  HD2 ARG B 234      31.640  89.950  36.790  1.00  0.00           H  
ATOM   3708   NE ARG B 234      30.450  89.610  38.530  1.00  0.00           N  
ATOM   3709   HE ARG B 234      29.500  89.570  38.890  1.00  0.00           H  
ATOM   3710   CZ ARG B 234      31.500  89.560  39.360  1.00  0.00           C  
ATOM   3711  NH1 ARG B 234      32.750  89.930  39.070  1.00  0.00           N  
ATOM   3712 1HH1 ARG B 234      33.080  90.280  38.180  1.00  0.00           H  
ATOM   3713 2HH1 ARG B 234      33.240  90.170  39.920  1.00  0.00           H  
ATOM   3714  NH2 ARG B 234      31.300  89.220  40.640  1.00  0.00           N  
ATOM   3715 1HH2 ARG B 234      30.420  89.300  41.130  1.00  0.00           H  
ATOM   3716 2HH2 ARG B 234      32.150  89.140  41.190  1.00  0.00           H  
ATOM   3717    C ARG B 234      31.620  85.270  35.360  1.00  0.00           C  
ATOM   3718    O ARG B 234      32.180  85.280  34.270  1.00  0.00           O  
ATOM   3719    N ASP B 235      31.970  84.390  36.300  1.00  0.00           N  
ATOM   3720    H ASP B 235      31.410  84.300  37.140  1.00  0.00           H  
ATOM   3721   CA ASP B 235      33.000  83.380  36.180  1.00  0.00           C  
ATOM   3722   HA ASP B 235      33.930  83.900  35.970  1.00  0.00           H  
ATOM   3723   CB ASP B 235      33.040  82.580  37.490  1.00  0.00           C  
ATOM   3724  HB1 ASP B 235      33.660  81.730  37.270  1.00  0.00           H  
ATOM   3725  HB2 ASP B 235      32.080  82.270  37.900  1.00  0.00           H  
ATOM   3726   CG ASP B 235      33.650  83.340  38.660  1.00  0.00           C  
ATOM   3727  OD1 ASP B 235      34.440  84.290  38.470  1.00  0.00           O  
ATOM   3728  OD2 ASP B 235      33.530  82.780  39.780  1.00  0.00           O  
ATOM   3729    C ASP B 235      32.700  82.500  34.970  1.00  0.00           C  
ATOM   3730    O ASP B 235      33.680  82.040  34.390  1.00  0.00           O  
ATOM   3770    N SER B 238      34.000  83.320  31.560  1.00  0.00           N  
ATOM   3771    H SER B 238      33.560  83.400  32.460  1.00  0.00           H  
ATOM   3772   CA SER B 238      35.440  83.170  31.460  1.00  0.00           C  
ATOM   3773   HA SER B 238      35.890  83.790  30.680  1.00  0.00           H  
ATOM   3774   CB SER B 238      36.120  83.570  32.770  1.00  0.00           C  
ATOM   3775  HB1 SER B 238      37.080  83.080  32.910  1.00  0.00           H  
ATOM   3776  HB2 SER B 238      35.400  83.360  33.560  1.00  0.00           H  
ATOM   3777   OG SER B 238      36.430  84.950  32.770  1.00  0.00           O  
ATOM   3778   HG SER B 238      36.930  85.120  33.570  1.00  0.00           H  
ATOM   3779    C SER B 238      35.820  81.730  31.180  1.00  0.00           C  
ATOM   3780    O SER B 238      36.800  81.550  30.460  1.00  0.00           O  
ATOM   3781    N LEU B 239      35.060  80.830  31.810  1.00  0.00           N  
ATOM   3782    H LEU B 239      34.300  81.130  32.400  1.00  0.00           H  
ATOM   3783   CA LEU B 239      35.280  79.390  31.680  1.00  0.00           C  
ATOM   3784   HA LEU B 239      36.260  79.050  32.010  1.00  0.00           H  
ATOM   3785   CB LEU B 239      34.260  78.650  32.550  1.00  0.00           C  
ATOM   3786  HB1 LEU B 239      33.250  78.900  32.240  1.00  0.00           H  
ATOM   3787  HB2 LEU B 239      34.430  79.050  33.560  1.00  0.00           H  
ATOM   3788   CG LEU B 239      34.460  77.140  32.550  1.00  0.00           C  
ATOM   3789   HG LEU B 239      34.880  76.710  31.650  1.00  0.00           H  
ATOM   3790  CD1 LEU B 239      35.530  77.010  33.650  1.00  0.00           C  
ATOM   3791 1HD1 LEU B 239      35.880  75.970  33.700  1.00  0.00           H  
ATOM   3792 2HD1 LEU B 239      36.450  77.460  33.280  1.00  0.00           H  
ATOM   3793 3HD1 LEU B 239      35.290  77.470  34.610  1.00  0.00           H  
ATOM   3794  CD2 LEU B 239      33.210  76.400  33.020  1.00  0.00           C  
ATOM   3795 1HD2 LEU B 239      33.150  76.590  34.090  1.00  0.00           H  
ATOM   3796 2HD2 LEU B 239      32.280  76.640  32.500  1.00  0.00           H  
ATOM   3797 3HD2 LEU B 239      33.450  75.350  32.890  1.00  0.00           H  
ATOM   3798    C LEU B 239      35.060  79.080  30.210  1.00  0.00           C  
ATOM   3799    O LEU B 239      35.960  78.650  29.510  1.00  0.00           O  
ATOM   3831    N ARG B 242      38.140  80.640  27.980  1.00  0.00           N  
ATOM   3832    H ARG B 242      37.880  81.000  28.890  1.00  0.00           H  
ATOM   3833   CA ARG B 242      39.210  79.670  28.130  1.00  0.00           C  
ATOM   3834   HA ARG B 242      40.040  80.120  27.580  1.00  0.00           H  
ATOM   3835   CB ARG B 242      39.500  79.550  29.640  1.00  0.00           C  
ATOM   3836  HB1 ARG B 242      38.620  79.120  30.120  1.00  0.00           H  
ATOM   3837  HB2 ARG B 242      39.660  80.560  30.020  1.00  0.00           H  
ATOM   3838   CG ARG B 242      40.740  78.720  29.910  1.00  0.00           C  
ATOM   3839  HG1 ARG B 242      40.810  77.670  29.590  1.00  0.00           H  
ATOM   3840  HG2 ARG B 242      40.850  78.600  30.990  1.00  0.00           H  
ATOM   3841   CD ARG B 242      42.050  79.380  29.480  1.00  0.00           C  
ATOM   3842  HD1 ARG B 242      42.090  80.380  29.890  1.00  0.00           H  
ATOM   3843  HD2 ARG B 242      42.140  79.450  28.390  1.00  0.00           H  
ATOM   3844   NE ARG B 242      43.150  78.580  30.000  1.00  0.00           N  
ATOM   3845   HE ARG B 242      43.150  78.120  30.910  1.00  0.00           H  
ATOM   3846   CZ ARG B 242      44.330  78.330  29.410  1.00  0.00           C  
ATOM   3847  NH1 ARG B 242      44.720  79.040  28.340  1.00  0.00           N  
ATOM   3848 1HH1 ARG B 242      44.150  79.810  28.020  1.00  0.00           H  
ATOM   3849 2HH1 ARG B 242      45.690  79.020  28.080  1.00  0.00           H  
ATOM   3850  NH2 ARG B 242      45.230  77.410  29.790  1.00  0.00           N  
ATOM   3851 1HH2 ARG B 242      45.070  76.800  30.580  1.00  0.00           H  
ATOM   3852 2HH2 ARG B 242      46.100  77.280  29.300  1.00  0.00           H  
ATOM   3853    C ARG B 242      39.000  78.320  27.480  1.00  0.00           C  
ATOM   3854    O ARG B 242      39.920  77.850  26.820  1.00  0.00           O  
ATOM   3887    N LEU B 246      41.880  77.270  24.760  1.00  0.00           N  
ATOM   3888    H LEU B 246      41.110  77.510  25.360  1.00  0.00           H  
ATOM   3889   CA LEU B 246      42.590  76.060  25.150  1.00  0.00           C  
ATOM   3890   HA LEU B 246      43.640  76.160  24.900  1.00  0.00           H  
ATOM   3891   CB LEU B 246      42.390  75.730  26.630  1.00  0.00           C  
ATOM   3892  HB1 LEU B 246      41.330  75.550  26.830  1.00  0.00           H  
ATOM   3893  HB2 LEU B 246      42.580  76.690  27.130  1.00  0.00           H  
ATOM   3894   CG LEU B 246      43.210  74.630  27.260  1.00  0.00           C  
ATOM   3895   HG LEU B 246      42.860  73.690  26.840  1.00  0.00           H  
ATOM   3896  CD1 LEU B 246      44.670  74.930  26.950  1.00  0.00           C  
ATOM   3897 1HD1 LEU B 246      45.280  74.190  27.470  1.00  0.00           H  
ATOM   3898 2HD1 LEU B 246      44.970  74.910  25.900  1.00  0.00           H  
ATOM   3899 3HD1 LEU B 246      45.000  75.850  27.420  1.00  0.00           H  
ATOM   3900  CD2 LEU B 246      42.860  74.700  28.750  1.00  0.00           C  
ATOM   3901 1HD2 LEU B 246      43.530  73.980  29.210  1.00  0.00           H  
ATOM   3902 2HD2 LEU B 246      42.880  75.670  29.250  1.00  0.00           H  
ATOM   3903 3HD2 LEU B 246      41.860  74.300  28.860  1.00  0.00           H  
ATOM   3904    C LEU B 246      42.050  74.900  24.320  1.00  0.00           C  
ATOM   3905    O LEU B 246      42.740  73.880  24.260  1.00  0.00           O  
END
